# Supplementary material for: Volcanic ash melting under conditions relevant to ash turbine interactions
Source: Nat Commun. 2016 Mar 2;7:10795. doi: 10.1038/ncomms10795 (PMC4778063; doi:10.1038/ncomms10795)
Supplement: Supplementary Data 1 — This file contains the absolute and relative parameter values for describing dimensions and geometrical shape of the nine volcanic ash samples, two dusts, one sand and three remelted ash samples. These parameters includes the absolute value of area, height, baseline and shape factor as well as the ones used for determining the four characteristic temperatures including the change of area, shape factor and height as well as the ratio of height to baseline versus time and temperature in two independent experiments. Furthermore, the four characteristic temperatures of these samples are also marked in this file. [file ncomms10795-s2.xlsx]

## Sheet: (1)Grímsvötn(1st)
Time (sec.)	Temp (℃)	Area (pixel)	Shape	Height (pixel)	Baseline		Area (%)	Change rate of shape factor (%)	Height/Baseline	Height (%)	Characteristic temperature (℃)
0	50	62807	0.649	272	222		100	0	1.22523	100
2	50	62807	0.649	272	222		100	0	1.22523	100
4	50	62807	0.649	272	222		100	0	1.22523	100
6	50	62807	0.65	272	222		100	0.15408	1.22523	100
8	51	62807	0.651	273	222		100	0.30817	1.22973	100.368
10	51	62807	0.654	273	222		100	0.77042	1.22973	100.368
12	51	62807	0.654	273	222		100	0.77042	1.22973	100.368
14	51	62807	0.648	272	222		100	-0.15408	1.22523	100
16	51	62807	0.648	272	222		100	-0.15408	1.22523	100
18	51	62807	0.647	272	223		100	-0.30817	1.21973	100
20	53	62807	0.648	273	223		100	-0.15408	1.22422	100.368
22	52	62807	0.647	273	223		100	-0.30817	1.22422	100.368
24	51	62807	0.647	273	223		100	-0.30817	1.22422	100.368
26	52	62807	0.647	273	223		100	-0.30817	1.22422	100.368
28	51	62807	0.648	273	223		100	-0.15408	1.22422	100.368
30	52	62807	0.648	273	223		100	-0.15408	1.22422	100.368
32	53	62807	0.649	273	222		100	0	1.22973	100.368
34	53	62807	0.649	273	222		100	0	1.22973	100.368
36	52	62807	0.649	273	222		100	0	1.22973	100.368
38	53	62807	0.649	272	222		100	0	1.22523	100
40	54	62807	0.649	273	222		100	0	1.22973	100.368
42	54	62807	0.648	272	222		100	-0.15408	1.22523	100
44	54	62807	0.65	273	222		100	0.15408	1.22973	100.368
46	54	62807	0.651	273	222		100	0.30817	1.22973	100.368
48	54	62807	0.651	273	222		100	0.30817	1.22973	100.368
50	54	62807	0.648	273	223		100	-0.15408	1.22422	100.368
52	55	62807	0.648	273	223		100	-0.15408	1.22422	100.368
54	55	62807	0.648	273	223		100	-0.15408	1.22422	100.368
56	55	62807	0.648	273	222		100	-0.15408	1.22973	100.368
58	55	62807	0.651	273	222		100	0.30817	1.22973	100.368
60	55	62807	0.648	273	222		100	-0.15408	1.22973	100.368
62	56	62807	0.651	273	223		100	0.30817	1.22422	100.368
64	56	62870	0.657	273	223		100.1	1.23267	1.22422	100.368
66	56	62870	0.657	273	223		100.1	1.23267	1.22422	100.368
68	55	62870	0.655	273	223		100.1	0.9245	1.22422	100.368
70	56	62870	0.651	273	223		100.1	0.30817	1.22422	100.368
72	57	62870	0.651	273	223		100.1	0.30817	1.22422	100.368
74	56	62870	0.651	273	223		100.1	0.30817	1.22422	100.368
76	57	62870	0.654	273	223		100.1	0.77042	1.22422	100.368
78	56	62870	0.654	273	223		100.1	0.77042	1.22422	100.368
80	57	62870	0.65	273	223		100.1	0.15408	1.22422	100.368
82	57	62870	0.65	273	223		100.1	0.15408	1.22422	100.368
84	57	62744	0.65	272	223		99.8997	0.15408	1.21973	100
86	57	62682	0.645	272	223		99.801	-0.61633	1.21973	100
88	57	62682	0.645	272	223		99.801	-0.61633	1.21973	100
90	58	62682	0.646	272	222		99.801	-0.46225	1.22523	100
92	59	62682	0.648	272	221		99.801	-0.15408	1.23077	100
94	58	62682	0.649	272	221		99.801	0	1.23077	100
96	58	62682	0.649	272	221		99.801	0	1.23077	100
98	60	62744	0.65	273	222		99.8997	0.15408	1.22973	100.368
100	59	62744	0.65	273	222		99.8997	0.15408	1.22973	100.368
102	59	62744	0.648	273	222		99.8997	-0.15408	1.22973	100.368
104	59	62744	0.648	273	222		99.8997	-0.15408	1.22973	100.368
106	59	62744	0.65	273	222		99.8997	0.15408	1.22973	100.368
108	60	62744	0.651	273	223		99.8997	0.30817	1.22422	100.368
110	60	62870	0.651	273	223		100.1	0.30817	1.22422	100.368
112	60	62870	0.652	273	223		100.1	0.46225	1.22422	100.368
114	60	62870	0.664	273	223		100.1	2.31125	1.22422	100.368
116	60	62870	0.664	273	223		100.1	2.31125	1.22422	100.368
118	60	62932	0.664	273	223		100.199	2.31125	1.22422	100.368
120	60	62932	0.666	273	223		100.199	2.61941	1.22422	100.368
122	62	62932	0.666	273	222		100.199	2.61941	1.22973	100.368
124	61	62932	0.666	273	222		100.199	2.61941	1.22973	100.368
126	61	62932	0.666	273	223		100.199	2.61941	1.22422	100.368
128	61	62870	0.654	273	223		100.1	0.77042	1.22422	100.368
130	62	62870	0.652	273	222		100.1	0.46225	1.22973	100.368
132	61	62807	0.654	273	222		100	0.77042	1.22973	100.368
134	62	62807	0.655	273	222		100	0.9245	1.22973	100.368
136	63	62744	0.655	272	221		99.8997	0.9245	1.23077	100
138	62	62682	0.648	272	221		99.801	-0.15408	1.23077	100
140	62	62682	0.648	272	221		99.801	-0.15408	1.23077	100
142	62	62682	0.648	272	221		99.801	-0.15408	1.23077	100
144	62	62682	0.65	272	221		99.801	0.15408	1.23077	100
146	62	62682	0.665	272	221		99.801	2.46533	1.23077	100
148	63	62682	0.665	272	221		99.801	2.46533	1.23077	100
150	63	62682	0.663	272	221		99.801	2.15716	1.23077	100
152	64	62682	0.648	272	221		99.801	-0.15408	1.23077	100
154	63	62682	0.651	272	221		99.801	0.30817	1.23077	100
156	64	62682	0.65	272	221		99.801	0.15408	1.23077	100
158	64	62682	0.65	272	221		99.801	0.15408	1.23077	100
160	64	62682	0.65	272	221		99.801	0.15408	1.23077	100
162	65	62682	0.646	272	221		99.801	-0.46225	1.23077	100
164	64	62682	0.646	272	221		99.801	-0.46225	1.23077	100
166	64	62682	0.646	272	221		99.801	-0.46225	1.23077	100
168	66	62682	0.65	272	221		99.801	0.15408	1.23077	100
170	65	62682	0.648	272	221		99.801	-0.15408	1.23077	100
172	66	62682	0.648	272	221		99.801	-0.15408	1.23077	100
174	66	62682	0.648	272	221		99.801	-0.15408	1.23077	100
176	65	62744	0.664	272	221		99.8997	2.31125	1.23077	100
178	65	62807	0.664	273	222		100	2.31125	1.22973	100.368
180	67	62807	0.666	273	222		100	2.61941	1.22973	100.368
182	67	62744	0.664	273	222		99.8997	2.31125	1.22973	100.368
184	66	62744	0.664	272	221		99.8997	2.31125	1.23077	100
186	67	62744	0.664	272	221		99.8997	2.31125	1.23077	100
188	67	62744	0.665	272	221		99.8997	2.46533	1.23077	100
190	67	62744	0.666	272	221		99.8997	2.61941	1.23077	100
192	67	62744	0.666	272	221		99.8997	2.61941	1.23077	100
194	68	62744	0.666	272	221		99.8997	2.61941	1.23077	100
196	68	62744	0.666	272	221		99.8997	2.61941	1.23077	100
198	68	62744	0.666	272	221		99.8997	2.61941	1.23077	100
200	68	62744	0.664	272	221		99.8997	2.31125	1.23077	100
202	68	62744	0.663	272	221		99.8997	2.15716	1.23077	100
204	68	62744	0.662	272	221		99.8997	2.00308	1.23077	100
206	68	62744	0.662	272	221		99.8997	2.00308	1.23077	100
208	69	62682	0.662	272	221		99.801	2.00308	1.23077	100
210	69	62682	0.662	272	221		99.801	2.00308	1.23077	100
212	69	62682	0.648	272	221		99.801	-0.15408	1.23077	100
214	70	62682	0.648	272	221		99.801	-0.15408	1.23077	100
216	70	62682	0.649	272	221		99.801	0	1.23077	100
218	69	62682	0.665	272	221		99.801	2.46533	1.23077	100
220	70	62682	0.665	272	221		99.801	2.46533	1.23077	100
222	69	62682	0.65	272	221		99.801	0.15408	1.23077	100
224	70	62682	0.65	272	221		99.801	0.15408	1.23077	100
226	71	62682	0.65	272	221		99.801	0.15408	1.23077	100
228	71	62682	0.662	272	221		99.801	2.00308	1.23077	100
230	71	62744	0.663	272	221		99.8997	2.15716	1.23077	100
232	72	62744	0.663	272	221		99.8997	2.15716	1.23077	100
234	72	62682	0.646	272	221		99.801	-0.46225	1.23077	100
236	71	62682	0.646	272	222		99.801	-0.46225	1.22523	100
238	71	62744	0.647	272	221		99.8997	-0.30817	1.23077	100
240	73	62744	0.647	272	221		99.8997	-0.30817	1.23077	100
242	72	62744	0.663	272	221		99.8997	2.15716	1.23077	100
244	73	62682	0.647	272	221		99.801	-0.30817	1.23077	100
246	73	62682	0.647	272	221		99.801	-0.30817	1.23077	100
248	73	62682	0.647	272	221		99.801	-0.30817	1.23077	100
250	73	62744	0.662	272	221		99.8997	2.00308	1.23077	100
252	73	62744	0.663	272	221		99.8997	2.15716	1.23077	100
254	73	62744	0.663	272	221		99.8997	2.15716	1.23077	100
256	74	62744	0.663	272	221		99.8997	2.15716	1.23077	100
258	74	62744	0.663	272	221		99.8997	2.15716	1.23077	100
260	74	62744	0.663	272	221		99.8997	2.15716	1.23077	100
262	74	62682	0.65	272	221		99.801	0.15408	1.23077	100
264	75	62682	0.65	272	221		99.801	0.15408	1.23077	100
266	75	62744	0.664	272	221		99.8997	2.31125	1.23077	100
268	75	62744	0.664	272	221		99.8997	2.31125	1.23077	100
270	75	62744	0.662	272	222		99.8997	2.00308	1.22523	100
272	76	62744	0.661	272	222		99.8997	1.849	1.22523	100
274	76	62744	0.661	272	222		99.8997	1.849	1.22523	100
276	76	62744	0.664	272	222		99.8997	2.31125	1.22523	100
278	76	62807	0.664	272	222		100	2.31125	1.22523	100
280	77	62807	0.664	272	222		100	2.31125	1.22523	100
282	76	62807	0.664	272	222		100	2.31125	1.22523	100
284	76	62807	0.663	272	222		100	2.15716	1.22523	100
286	76	62807	0.664	272	222		100	2.31125	1.22523	100
288	77	62807	0.663	272	222		100	2.15716	1.22523	100
290	77	62744	0.663	272	222		99.8997	2.15716	1.22523	100
292	75	62744	0.663	272	222		99.8997	2.15716	1.22523	100
294	77	62807	0.663	272	222		100	2.15716	1.22523	100
296	78	62807	0.664	272	222		100	2.31125	1.22523	100
298	78	62807	0.663	272	222		100	2.15716	1.22523	100
300	77	62807	0.664	272	222		100	2.31125	1.22523	100
302	77	62807	0.664	272	221		100	2.31125	1.23077	100
304	78	62744	0.664	272	222		99.8997	2.31125	1.22523	100
306	78	62744	0.664	272	222		99.8997	2.31125	1.22523	100
308	78	62744	0.664	272	222		99.8997	2.31125	1.22523	100
310	79	62744	0.663	272	222		99.8997	2.15716	1.22523	100
312	79	62744	0.663	272	222		99.8997	2.15716	1.22523	100
314	78	62744	0.649	272	221		99.8997	0	1.23077	100
316	80	62744	0.649	272	221		99.8997	0	1.23077	100
318	80	62744	0.649	272	221		99.8997	0	1.23077	100
320	79	62682	0.648	272	221		99.801	-0.15408	1.23077	100
322	80	62744	0.663	272	221		99.8997	2.15716	1.23077	100
324	80	62744	0.651	272	221		99.8997	0.30817	1.23077	100
326	81	62744	0.651	272	222		99.8997	0.30817	1.22523	100
328	81	62744	0.651	272	222		99.8997	0.30817	1.22523	100
330	81	62807	0.664	272	222		100	2.31125	1.22523	100
332	81	62807	0.664	272	222		100	2.31125	1.22523	100
334	80	62807	0.664	272	222		100	2.31125	1.22523	100
336	80	62807	0.663	272	222		100	2.15716	1.22523	100
338	80	62807	0.663	272	222		100	2.15716	1.22523	100
340	81	62807	0.663	272	222		100	2.15716	1.22523	100
342	83	62807	0.663	272	222		100	2.15716	1.22523	100
344	82	62807	0.664	272	222		100	2.31125	1.22523	100
346	83	62807	0.665	272	222		100	2.46533	1.22523	100
348	83	62744	0.665	272	221		99.8997	2.46533	1.23077	100
350	83	62744	0.666	272	221		99.8997	2.61941	1.23077	100
352	83	62744	0.664	272	221		99.8997	2.31125	1.23077	100
354	84	62744	0.664	272	222		99.8997	2.31125	1.22523	100
356	83	62744	0.664	272	222		99.8997	2.31125	1.22523	100
358	83	62744	0.648	272	222		99.8997	-0.15408	1.22523	100
360	83	62744	0.663	272	222		99.8997	2.15716	1.22523	100
362	83	62744	0.663	272	222		99.8997	2.15716	1.22523	100
364	83	62744	0.663	272	222		99.8997	2.15716	1.22523	100
366	84	62744	0.647	272	221		99.8997	-0.30817	1.23077	100
368	85	62744	0.647	272	221		99.8997	-0.30817	1.23077	100
370	85	62744	0.646	272	221		99.8997	-0.46225	1.23077	100
372	84	62744	0.645	272	221		99.8997	-0.61633	1.23077	100
374	86	62744	0.646	272	221		99.8997	-0.46225	1.23077	100
376	86	62744	0.646	272	221		99.8997	-0.46225	1.23077	100
378	86	62682	0.648	272	221		99.801	-0.15408	1.23077	100
380	86	62682	0.649	272	221		99.801	0	1.23077	100
382	85	62682	0.648	272	221		99.801	-0.15408	1.23077	100
384	86	62682	0.646	272	221		99.801	-0.46225	1.23077	100
386	86	62682	0.646	272	221		99.801	-0.46225	1.23077	100
388	87	62682	0.646	272	221		99.801	-0.46225	1.23077	100
390	86	62744	0.648	272	221		99.8997	-0.15408	1.23077	100
392	87	62932	0.649	272	221		100.199	0	1.23077	100
394	87	62932	0.649	272	221		100.199	0	1.23077	100
396	87	62870	0.662	272	221		100.1	2.00308	1.23077	100
398	88	62807	0.663	272	222		100	2.15716	1.22523	100
400	88	62807	0.663	272	222		100	2.15716	1.22523	100
402	87	62807	0.663	272	222		100	2.15716	1.22523	100
404	88	62870	0.663	272	222		100.1	2.15716	1.22523	100
406	89	62870	0.662	272	222		100.1	2.00308	1.22523	100
408	88	62870	0.666	272	222		100.1	2.61941	1.22523	100
410	88	62870	0.665	272	222		100.1	2.46533	1.22523	100
412	89	62870	0.665	272	222		100.1	2.46533	1.22523	100
414	89	62870	0.658	272	222		100.1	1.38675	1.22523	100
416	89	62870	0.658	272	221		100.1	1.38675	1.23077	100
418	90	62870	0.649	272	221		100.1	0	1.23077	100
420	90	62870	0.644	272	221		100.1	-0.77042	1.23077	100
422	89	62744	0.644	272	221		99.8997	-0.77042	1.23077	100
424	89	62744	0.646	272	221		99.8997	-0.46225	1.23077	100
426	90	62744	0.646	272	221		99.8997	-0.46225	1.23077	100
428	91	62744	0.646	272	221		99.8997	-0.46225	1.23077	100
430	91	62744	0.647	272	221		99.8997	-0.30817	1.23077	100
432	92	62744	0.647	272	221		99.8997	-0.30817	1.23077	100
434	90	62744	0.646	272	221		99.8997	-0.46225	1.23077	100
436	91	62744	0.646	272	221		99.8997	-0.46225	1.23077	100
438	92	62744	0.646	272	221		99.8997	-0.46225	1.23077	100
440	92	62744	0.646	272	221		99.8997	-0.46225	1.23077	100
442	92	62744	0.648	272	221		99.8997	-0.15408	1.23077	100
444	91	62744	0.648	272	221		99.8997	-0.15408	1.23077	100
446	90	62744	0.648	272	221		99.8997	-0.15408	1.23077	100
448	92	62744	0.645	272	222		99.8997	-0.61633	1.22523	100
450	92	62807	0.629	272	244		100	-3.08166	1.11475	100
452	92	62744	0.645	272	222		99.8997	-0.61633	1.22523	100
454	92	62744	0.645	272	221		99.8997	-0.61633	1.23077	100
456	93	62682	0.645	272	221		99.801	-0.61633	1.23077	100
458	93	62682	0.645	272	221		99.801	-0.61633	1.23077	100
460	94	62682	0.645	272	221		99.801	-0.61633	1.23077	100
462	95	62744	0.647	272	221		99.8997	-0.30817	1.23077	100
464	94	62744	0.647	272	221		99.8997	-0.30817	1.23077	100
466	95	62744	0.646	272	221		99.8997	-0.46225	1.23077	100
468	94	62682	0.646	272	221		99.801	-0.46225	1.23077	100
470	95	62682	0.646	272	221		99.801	-0.46225	1.23077	100
472	95	62682	0.645	272	221		99.801	-0.61633	1.23077	100
474	95	62682	0.645	272	220		99.801	-0.61633	1.23636	100
476	95	62744	0.645	272	221		99.8997	-0.61633	1.23077	100
478	95	62744	0.647	272	221		99.8997	-0.30817	1.23077	100
480	96	62744	0.645	272	221		99.8997	-0.61633	1.23077	100
482	97	62744	0.647	272	221		99.8997	-0.30817	1.23077	100
484	97	62682	0.645	272	221		99.801	-0.61633	1.23077	100
486	96	62682	0.646	272	221		99.801	-0.46225	1.23077	100
488	95	62682	0.646	272	221		99.801	-0.46225	1.23077	100
490	96	62870	0.662	272	237		100.1	2.00308	1.14768	100
492	97	62870	0.662	272	237		100.1	2.00308	1.14768	100
494	97	62744	0.655	272	221		99.8997	0.9245	1.23077	100
496	97	62744	0.655	272	221		99.8997	0.9245	1.23077	100
498	98	62744	0.649	272	221		99.8997	0	1.23077	100
500	98	62744	0.647	272	221		99.8997	-0.30817	1.23077	100
502	99	62744	0.647	272	221		99.8997	-0.30817	1.23077	100
504	98	62807	0.647	272	221		100	-0.30817	1.23077	100
506	100	62807	0.647	272	221		100	-0.30817	1.23077	100
508	100	62807	0.647	272	221		100	-0.30817	1.23077	100
510	99	62807	0.647	272	221		100	-0.30817	1.23077	100
512	100	62744	0.648	272	221		99.8997	-0.15408	1.23077	100
514	100	62807	0.631	272	243		100	-2.7735	1.11934	100
516	99	62807	0.633	272	243		100	-2.46533	1.11934	100
518	101	62807	0.633	272	243		100	-2.46533	1.11934	100
520	101	62807	0.633	272	243		100	-2.46533	1.11934	100
522	101	62807	0.647	272	221		100	-0.30817	1.23077	100
524	101	62807	0.646	272	221		100	-0.46225	1.23077	100
526	102	62807	0.647	272	221		100	-0.30817	1.23077	100
528	102	62807	0.648	272	221		100	-0.15408	1.23077	100
530	101	62744	0.648	272	221		99.8997	-0.15408	1.23077	100
532	102	62744	0.648	272	220		99.8997	-0.15408	1.23636	100
534	103	62744	0.648	272	220		99.8997	-0.15408	1.23636	100
536	103	62744	0.647	272	220		99.8997	-0.30817	1.23636	100
538	103	62744	0.647	272	221		99.8997	-0.30817	1.23077	100
540	102	62744	0.647	272	221		99.8997	-0.30817	1.23077	100
542	103	62744	0.649	272	221		99.8997	0	1.23077	100
544	103	62744	0.649	272	220		99.8997	0	1.23636	100
546	104	62744	0.649	272	220		99.8997	0	1.23636	100
548	104	62744	0.65	272	220		99.8997	0.15408	1.23636	100
550	103	62744	0.648	272	221		99.8997	-0.15408	1.23077	100
552	105	62744	0.648	272	221		99.8997	-0.15408	1.23077	100
554	104	62744	0.648	272	221		99.8997	-0.15408	1.23077	100
556	105	62744	0.649	272	221		99.8997	0	1.23077	100
558	105	62744	0.649	272	220		99.8997	0	1.23636	100
560	106	62744	0.651	272	220		99.8997	0.30817	1.23636	100
562	105	62744	0.651	272	220		99.8997	0.30817	1.23636	100
564	107	62744	0.651	272	221		99.8997	0.30817	1.23077	100
566	106	62807	0.649	272	221		100	0	1.23077	100
568	108	62807	0.648	272	221		100	-0.15408	1.23077	100
570	108	62807	0.649	272	221		100	0	1.23077	100
572	107	62807	0.65	272	220		100	0.15408	1.23636	100
574	108	62744	0.65	272	220		99.8997	0.15408	1.23636	100
576	109	62682	0.648	272	221		99.801	-0.15408	1.23077	100
578	109	62682	0.648	272	221		99.801	-0.15408	1.23077	100
580	109	62807	0.65	272	220		100	0.15408	1.23636	100
582	108	62807	0.651	272	220		100	0.30817	1.23636	100
584	109	62807	0.65	272	220		100	0.15408	1.23636	100
586	109	62807	0.649	272	220		100	0	1.23636	100
588	110	62744	0.649	272	220		99.8997	0	1.23636	100
590	112	62744	0.649	272	220		99.8997	0	1.23636	100
592	111	62744	0.649	272	220		99.8997	0	1.23636	100
594	111	62744	0.649	272	220		99.8997	0	1.23636	100
596	112	62744	0.649	272	220		99.8997	0	1.23636	100
598	112	62807	0.649	272	220		100	0	1.23636	100
600	112	62807	0.65	272	220		100	0.15408	1.23636	100
602	113	62807	0.65	272	220		100	0.15408	1.23636	100
604	112	62807	0.65	272	220		100	0.15408	1.23636	100
606	113	62807	0.649	272	220		100	0	1.23636	100
608	114	62807	0.649	272	220		100	0	1.23636	100
610	114	62807	0.649	272	220		100	0	1.23636	100
612	114	62807	0.649	272	220		100	0	1.23636	100
614	114	62807	0.649	272	221		100	0	1.23077	100
616	114	62807	0.649	272	221		100	0	1.23077	100
618	114	62807	0.649	272	221		100	0	1.23077	100
620	115	62870	0.649	272	221		100.1	0	1.23077	100
622	116	62870	0.65	272	220		100.1	0.15408	1.23636	100
624	116	62870	0.633	272	243		100.1	-2.46533	1.11934	100
626	116	62870	0.648	272	221		100.1	-0.15408	1.23077	100
628	116	62870	0.648	272	221		100.1	-0.15408	1.23077	100
630	117	62870	0.648	272	221		100.1	-0.15408	1.23077	100
632	117	62870	0.648	272	221		100.1	-0.15408	1.23077	100
634	117	62870	0.645	272	221		100.1	-0.61633	1.23077	100
636	118	62870	0.645	272	221		100.1	-0.61633	1.23077	100
638	118	62807	0.647	272	221		100	-0.30817	1.23077	100
640	119	62870	0.648	272	220		100.1	-0.15408	1.23636	100
642	119	62870	0.649	272	221		100.1	0	1.23077	100
644	119	62870	0.649	272	221		100.1	0	1.23077	100
646	118	62807	0.649	272	221		100	0	1.23077	100
648	119	62807	0.649	272	220		100	0	1.23636	100
650	119	62807	0.649	272	220		100	0	1.23636	100
652	121	62807	0.648	272	221		100	-0.15408	1.23077	100
654	121	62870	0.646	272	221		100.1	-0.46225	1.23077	100
656	121	62870	0.646	272	221		100.1	-0.46225	1.23077	100
658	122	62870	0.646	272	221		100.1	-0.46225	1.23077	100
660	121	62870	0.646	272	221		100.1	-0.46225	1.23077	100
662	121	62870	0.646	272	221		100.1	-0.46225	1.23077	100
664	122	62870	0.646	272	221		100.1	-0.46225	1.23077	100
666	122	62870	0.646	272	221		100.1	-0.46225	1.23077	100
668	123	62870	0.646	272	221		100.1	-0.46225	1.23077	100
670	123	62870	0.647	272	221		100.1	-0.30817	1.23077	100
672	124	62870	0.647	272	221		100.1	-0.30817	1.23077	100
674	124	62807	0.647	272	221		100	-0.30817	1.23077	100
676	126	62870	0.647	272	221		100.1	-0.30817	1.23077	100
678	126	62870	0.647	272	221		100.1	-0.30817	1.23077	100
680	126	62870	0.647	272	221		100.1	-0.30817	1.23077	100
682	126	62870	0.647	272	221		100.1	-0.30817	1.23077	100
684	126	62870	0.645	272	221		100.1	-0.61633	1.23077	100
686	126	62807	0.645	272	221		100	-0.61633	1.23077	100
688	127	62744	0.645	272	221		99.8997	-0.61633	1.23077	100
690	127	62744	0.645	272	221		99.8997	-0.61633	1.23077	100
692	127	62807	0.647	272	221		100	-0.30817	1.23077	100
694	128	62807	0.647	272	221		100	-0.30817	1.23077	100
696	129	62807	0.647	272	221		100	-0.30817	1.23077	100
698	128	62807	0.646	272	221		100	-0.46225	1.23077	100
700	130	62807	0.645	272	221		100	-0.61633	1.23077	100
702	130	62870	0.645	272	221		100.1	-0.61633	1.23077	100
704	129	62932	0.663	272	221		100.199	2.15716	1.23077	100
706	130	62870	0.663	272	221		100.1	2.15716	1.23077	100
708	130	62932	0.663	272	221		100.199	2.15716	1.23077	100
710	132	62932	0.663	272	221		100.199	2.15716	1.23077	100
712	131	62932	0.662	272	221		100.199	2.00308	1.23077	100
714	131	62932	0.662	272	221		100.199	2.00308	1.23077	100
716	132	62932	0.663	272	221		100.199	2.15716	1.23077	100
718	132	62932	0.665	272	221		100.199	2.46533	1.23077	100
720	133	62932	0.665	272	221		100.199	2.46533	1.23077	100
722	135	62932	0.656	272	221		100.199	1.07858	1.23077	100
724	134	62932	0.654	272	221		100.199	0.77042	1.23077	100
726	134	62870	0.656	272	221		100.1	1.07858	1.23077	100
728	135	62870	0.654	272	221		100.1	0.77042	1.23077	100
730	135	62870	0.663	272	221		100.1	2.15716	1.23077	100
732	136	62932	0.648	272	243		100.199	-0.15408	1.11934	100
734	136	62870	0.663	272	221		100.1	2.15716	1.23077	100
736	137	62870	0.663	272	221		100.1	2.15716	1.23077	100
738	137	62870	0.665	272	221		100.1	2.46533	1.23077	100
740	137	62870	0.665	272	221		100.1	2.46533	1.23077	100
742	138	62870	0.665	272	221		100.1	2.46533	1.23077	100
744	139	62870	0.662	272	221		100.1	2.00308	1.23077	100
746	139	62870	0.662	272	221		100.1	2.00308	1.23077	100
748	139	62870	0.662	272	221		100.1	2.00308	1.23077	100
750	139	62807	0.662	272	221		100	2.00308	1.23077	100
752	139	62807	0.662	272	221		100	2.00308	1.23077	100
754	140	62807	0.662	272	221		100	2.00308	1.23077	100
756	141	62807	0.663	272	221		100	2.15716	1.23077	100
758	142	62870	0.664	272	221		100.1	2.31125	1.23077	100
760	142	62870	0.665	272	221		100.1	2.46533	1.23077	100
762	142	62932	0.665	272	237		100.199	2.46533	1.14768	100
764	143	62932	0.666	272	237		100.199	2.61941	1.14768	100
766	143	62870	0.665	272	221		100.1	2.46533	1.23077	100
768	144	62870	0.666	272	221		100.1	2.61941	1.23077	100
770	144	62807	0.665	272	221		100	2.46533	1.23077	100
772	144	62932	0.676	272	238		100.199	4.16025	1.14286	100
774	146	62870	0.676	272	237		100.1	4.16025	1.14768	100
776	145	62870	0.676	272	243		100.1	4.16025	1.11934	100
778	147	62870	0.666	272	237		100.1	2.61941	1.14768	100
780	146	62807	0.663	272	221		100	2.15716	1.23077	100
782	147	62807	0.665	272	221		100	2.46533	1.23077	100
784	146	62807	0.665	272	221		100	2.46533	1.23077	100
786	147	62807	0.665	272	221		100	2.46533	1.23077	100
788	148	62807	0.665	272	221		100	2.46533	1.23077	100
790	149	62807	0.664	272	222		100	2.31125	1.22523	100
792	150	62807	0.664	272	222		100	2.31125	1.22523	100
794	150	62870	0.664	272	222		100.1	2.31125	1.22523	100
796	151	62807	0.656	272	222		100	1.07858	1.22523	100
798	151	62744	0.655	272	221		99.8997	0.9245	1.23077	100
800	151	62744	0.655	272	221		99.8997	0.9245	1.23077	100
802	152	62744	0.655	272	221		99.8997	0.9245	1.23077	100
804	153	62744	0.657	272	221		99.8997	1.23267	1.23077	100
806	152	62807	0.664	272	222		100	2.31125	1.22523	100
808	153	62870	0.664	272	222		100.1	2.31125	1.22523	100
810	154	62870	0.664	272	222		100.1	2.31125	1.22523	100
812	155	62870	0.664	272	222		100.1	2.31125	1.22523	100
814	155	62870	0.664	272	222		100.1	2.31125	1.22523	100
816	156	62870	0.665	272	222		100.1	2.46533	1.22523	100
818	156	62744	0.669	272	221		99.8997	3.08166	1.23077	100
820	156	62744	0.669	272	221		99.8997	3.08166	1.23077	100
822	156	62807	0.652	272	222		100	0.46225	1.22523	100
824	158	62870	0.638	272	244		100.1	-1.69492	1.11475	100
826	158	62870	0.638	272	244		100.1	-1.69492	1.11475	100
828	158	62807	0.654	272	222		100	0.77042	1.22523	100
830	159	62807	0.655	272	221		100	0.9245	1.23077	100
832	159	62744	0.655	272	221		99.8997	0.9245	1.23077	100
834	159	62744	0.655	272	221		99.8997	0.9245	1.23077	100
836	160	62744	0.653	272	221		99.8997	0.61633	1.23077	100
838	162	62807	0.653	272	221		100	0.61633	1.23077	100
840	161	62807	0.667	272	221		100	2.7735	1.23077	100
842	162	62807	0.667	272	221		100	2.7735	1.23077	100
844	162	62807	0.667	272	221		100	2.7735	1.23077	100
846	163	62932	0.665	272	238		100.199	2.46533	1.14286	100
848	164	62807	0.653	272	221		100	0.61633	1.23077	100
850	162	62932	0.65	272	244		100.199	0.15408	1.11475	100
852	164	62932	0.639	272	244		100.199	-1.54083	1.11475	100
854	164	62932	0.639	272	244		100.199	-1.54083	1.11475	100
856	164	62807	0.653	272	221		100	0.61633	1.23077	100
858	166	62807	0.655	272	221		100	0.9245	1.23077	100
860	166	62807	0.655	272	221		100	0.9245	1.23077	100
862	166	62807	0.654	272	221		100	0.77042	1.23077	100
864	167	62807	0.654	272	222		100	0.77042	1.22523	100
866	168	62807	0.654	272	222		100	0.77042	1.22523	100
868	168	62807	0.654	272	221		100	0.77042	1.23077	100
870	169	62807	0.653	272	221		100	0.61633	1.23077	100
872	170	62744	0.652	272	221		99.8997	0.46225	1.23077	100
874	169	62744	0.652	272	221		99.8997	0.46225	1.23077	100
876	171	62807	0.652	272	221		100	0.46225	1.23077	100
878	171	62870	0.652	272	222		100.1	0.46225	1.22523	100
880	171	62995	0.669	272	238		100.299	3.08166	1.14286	100
882	171	62995	0.669	272	238		100.299	3.08166	1.14286	100
884	173	62995	0.67	272	238		100.299	3.23575	1.14286	100
886	174	62932	0.669	272	238		100.199	3.08166	1.14286	100
888	175	62932	0.669	272	238		100.199	3.08166	1.14286	100
890	175	62932	0.668	272	238		100.199	2.92758	1.14286	100
892	176	62932	0.668	272	238		100.199	2.92758	1.14286	100
894	175	62995	0.668	272	238		100.299	2.92758	1.14286	100
896	176	62995	0.668	272	238		100.299	2.92758	1.14286	100
898	176	62870	0.655	272	222		100.1	0.9245	1.22523	100
900	176	62744	0.654	272	221		99.8997	0.77042	1.23077	100
902	178	62744	0.654	272	221		99.8997	0.77042	1.23077	100
904	177	62807	0.664	272	221		100	2.31125	1.23077	100
906	178	62932	0.669	272	238		100.199	3.08166	1.14286	100
908	179	62807	0.664	272	221		100	2.31125	1.23077	100
910	180	62807	0.652	272	221		100	0.46225	1.23077	100
912	180	62744	0.652	272	221		99.8997	0.46225	1.23077	100
914	181	62744	0.652	272	221		99.8997	0.46225	1.23077	100
916	181	62744	0.652	272	221		99.8997	0.46225	1.23077	100
918	182	62744	0.652	272	221		99.8997	0.46225	1.23077	100
920	182	62744	0.652	272	221		99.8997	0.46225	1.23077	100
922	182	62744	0.652	272	221		99.8997	0.46225	1.23077	100
924	184	62744	0.652	272	221		99.8997	0.46225	1.23077	100
926	184	62744	0.652	272	221		99.8997	0.46225	1.23077	100
928	185	62744	0.651	272	221		99.8997	0.30817	1.23077	100
930	186	62870	0.653	272	221		100.1	0.61633	1.23077	100
932	187	62870	0.653	272	221		100.1	0.61633	1.23077	100
934	188	62807	0.654	272	221		100	0.77042	1.23077	100
936	187	62807	0.653	272	221		100	0.61633	1.23077	100
938	187	62807	0.653	272	221		100	0.61633	1.23077	100
940	188	62807	0.653	272	221		100	0.61633	1.23077	100
942	188	62870	0.655	272	221		100.1	0.9245	1.23077	100
944	189	62870	0.655	272	221		100.1	0.9245	1.23077	100
946	190	62870	0.654	272	221		100.1	0.77042	1.23077	100
948	191	62870	0.654	272	221		100.1	0.77042	1.23077	100
950	191	62807	0.654	272	221		100	0.77042	1.23077	100
952	192	62807	0.654	272	221		100	0.77042	1.23077	100
954	192	62932	0.653	272	221		100.199	0.61633	1.23077	100
956	193	62932	0.653	272	221		100.199	0.61633	1.23077	100
958	193	62932	0.654	272	221		100.199	0.77042	1.23077	100
960	194	62995	0.665	273	239		100.299	2.46533	1.14226	100.368
962	195	62995	0.665	273	239		100.299	2.46533	1.14226	100.368
964	195	62995	0.665	273	239		100.299	2.46533	1.14226	100.368
966	196	62995	0.666	272	239		100.299	2.61941	1.13808	100
968	197	62995	0.666	272	239		100.299	2.61941	1.13808	100
970	197	62870	0.656	272	222		100.1	1.07858	1.22523	100
972	197	62870	0.656	272	222		100.1	1.07858	1.22523	100
974	199	62870	0.656	272	222		100.1	1.07858	1.22523	100
976	199	62870	0.654	273	222		100.1	0.77042	1.22973	100.368
978	200	62870	0.654	272	222		100.1	0.77042	1.22523	100
980	200	62870	0.655	272	222		100.1	0.9245	1.22523	100
982	202	62870	0.655	272	222		100.1	0.9245	1.22523	100
984	202	62870	0.655	272	222		100.1	0.9245	1.22523	100
986	202	62870	0.655	272	221		100.1	0.9245	1.23077	100
988	202	62870	0.655	272	221		100.1	0.9245	1.23077	100
990	203	62870	0.657	273	222		100.1	1.23267	1.22973	100.368
992	204	62870	0.657	273	222		100.1	1.23267	1.22973	100.368
994	205	62870	0.657	272	222		100.1	1.23267	1.22523	100
996	205	62870	0.656	272	222		100.1	1.07858	1.22523	100
998	206	62870	0.656	272	222		100.1	1.07858	1.22523	100
1000	207	62870	0.656	272	222		100.1	1.07858	1.22523	100
1002	208	62870	0.656	272	222		100.1	1.07858	1.22523	100
1004	208	62870	0.656	272	222		100.1	1.07858	1.22523	100
1006	209	62870	0.656	273	222		100.1	1.07858	1.22973	100.368
1008	210	62932	0.658	273	222		100.199	1.38675	1.22973	100.368
1010	210	62932	0.658	273	222		100.199	1.38675	1.22973	100.368
1012	210	62932	0.66	273	222		100.199	1.69492	1.22973	100.368
1014	212	62932	0.668	273	222		100.199	2.92758	1.22973	100.368
1016	212	62995	0.668	273	222		100.299	2.92758	1.22973	100.368
1018	213	62995	0.667	273	222		100.299	2.7735	1.22973	100.368
1020	212	62995	0.667	273	222		100.299	2.7735	1.22973	100.368
1022	213	62995	0.668	273	222		100.299	2.92758	1.22973	100.368
1024	216	62995	0.668	273	222		100.299	2.92758	1.22973	100.368
1026	215	62995	0.669	273	223		100.299	3.08166	1.22422	100.368
1028	215	62995	0.669	273	223		100.299	3.08166	1.22422	100.368
1030	215	62932	0.669	273	222		100.199	3.08166	1.22973	100.368
1032	216	62870	0.666	273	221		100.1	2.61941	1.23529	100.368
1034	217	62807	0.659	273	221		100	1.54083	1.23529	100.368
1036	218	62807	0.658	272	221		100	1.38675	1.23077	100
1038	219	62932	0.642	272	244		100.199	-1.07858	1.11475	100
1040	220	62932	0.642	272	244		100.199	-1.07858	1.11475	100
1042	220	62807	0.659	273	221		100	1.54083	1.23529	100.368
1044	221	62807	0.659	273	221		100	1.54083	1.23529	100.368
1046	222	62807	0.659	273	221		100	1.54083	1.23529	100.368
1048	223	62807	0.65	273	221		100	0.15408	1.23529	100.368
1050	224	62807	0.65	273	221		100	0.15408	1.23529	100.368
1052	224	62807	0.66	273	221		100	1.69492	1.23529	100.368
1054	225	62807	0.664	273	221		100	2.31125	1.23529	100.368
1056	226	62807	0.664	273	221		100	2.31125	1.23529	100.368
1058	225	62807	0.664	273	221		100	2.31125	1.23529	100.368
1060	227	62870	0.664	273	221		100.1	2.31125	1.23529	100.368
1062	228	62870	0.665	273	221		100.1	2.46533	1.23529	100.368
1064	227	62870	0.667	273	221		100.1	2.7735	1.23529	100.368
1066	228	62807	0.665	272	221		100	2.46533	1.23077	100
1068	229	62807	0.665	272	221		100	2.46533	1.23077	100
1070	231	62807	0.665	272	221		100	2.46533	1.23077	100
1072	231	62807	0.665	273	221		100	2.46533	1.23529	100.368
1074	231	62807	0.665	273	221		100	2.46533	1.23529	100.368
1076	232	62807	0.664	273	221		100	2.31125	1.23529	100.368
1078	231	62807	0.663	272	221		100	2.15716	1.23077	100
1080	231	62807	0.663	272	221		100	2.15716	1.23077	100
1082	233	62807	0.664	272	221		100	2.31125	1.23077	100
1084	235	62807	0.664	272	221		100	2.31125	1.23077	100
1086	236	62807	0.663	272	221		100	2.15716	1.23077	100
1088	236	62807	0.647	272	221		100	-0.30817	1.23077	100
1090	236	62744	0.647	272	221		99.8997	-0.30817	1.23077	100
1092	237	62744	0.646	272	221		99.8997	-0.46225	1.23077	100
1094	236	62744	0.646	272	221		99.8997	-0.46225	1.23077	100
1096	239	62807	0.646	272	221		100	-0.46225	1.23077	100
1098	239	62807	0.663	272	221		100	2.15716	1.23077	100
1100	241	62807	0.663	272	221		100	2.15716	1.23077	100
1102	242	62807	0.664	272	221		100	2.31125	1.23077	100
1104	242	62807	0.664	272	221		100	2.31125	1.23077	100
1106	241	62807	0.664	272	221		100	2.31125	1.23077	100
1108	243	62807	0.663	272	221		100	2.15716	1.23077	100
1110	243	62807	0.654	272	221		100	0.77042	1.23077	100
1112	244	62807	0.654	272	222		100	0.77042	1.22523	100
1114	244	62807	0.654	272	222		100	0.77042	1.22523	100
1116	246	62807	0.664	272	222		100	2.31125	1.22523	100
1118	247	62807	0.665	272	221		100	2.46533	1.23077	100
1120	246	62807	0.665	272	221		100	2.46533	1.23077	100
1122	247	62807	0.664	272	221		100	2.31125	1.23077	100
1124	248	62807	0.662	272	222		100	2.00308	1.22523	100
1126	249	62807	0.662	272	222		100	2.00308	1.22523	100
1128	249	62807	0.662	272	222		100	2.00308	1.22523	100
1130	250	62807	0.663	272	222		100	2.15716	1.22523	100
1132	251	62807	0.664	272	221		100	2.31125	1.23077	100
1134	251	62807	0.665	272	221		100	2.46533	1.23077	100
1136	251	62807	0.665	272	222		100	2.46533	1.22523	100
1138	251	62807	0.665	272	222		100	2.46533	1.22523	100
1140	252	62807	0.664	272	222		100	2.31125	1.22523	100
1142	252	62807	0.664	272	222		100	2.31125	1.22523	100
1144	253	62807	0.664	272	222		100	2.31125	1.22523	100
1146	253	62807	0.664	272	221		100	2.31125	1.23077	100
1148	253	62807	0.664	272	221		100	2.31125	1.23077	100
1150	254	62807	0.664	272	222		100	2.31125	1.22523	100
1152	254	62870	0.664	272	222		100.1	2.31125	1.22523	100
1154	253	62870	0.665	272	222		100.1	2.46533	1.22523	100
1156	254	62870	0.666	272	222		100.1	2.61941	1.22523	100
1158	254	62870	0.666	272	222		100.1	2.61941	1.22523	100
1160	255	62870	0.663	272	222		100.1	2.15716	1.22523	100
1162	255	62870	0.663	272	222		100.1	2.15716	1.22523	100
1164	256	62870	0.665	272	222		100.1	2.46533	1.22523	100
1166	256	62870	0.665	272	222		100.1	2.46533	1.22523	100
1168	256	62870	0.665	272	222		100.1	2.46533	1.22523	100
1170	257	62870	0.666	272	222		100.1	2.61941	1.22523	100
1172	257	62870	0.666	272	222		100.1	2.61941	1.22523	100
1174	257	62870	0.665	272	222		100.1	2.46533	1.22523	100
1176	258	62870	0.665	272	222		100.1	2.46533	1.22523	100
1178	258	62870	0.665	272	222		100.1	2.46533	1.22523	100
1180	258	62870	0.665	272	222		100.1	2.46533	1.22523	100
1182	258	62870	0.665	272	222		100.1	2.46533	1.22523	100
1184	259	62870	0.665	272	222		100.1	2.46533	1.22523	100
1186	259	62870	0.665	272	222		100.1	2.46533	1.22523	100
1188	260	62870	0.665	272	222		100.1	2.46533	1.22523	100
1190	260	62870	0.666	272	222		100.1	2.61941	1.22523	100
1192	260	62870	0.666	272	222		100.1	2.61941	1.22523	100
1194	261	62870	0.663	272	222		100.1	2.15716	1.22523	100
1196	261	62870	0.655	273	222		100.1	0.9245	1.22973	100.368
1198	261	62870	0.663	273	222		100.1	2.15716	1.22973	100.368
1200	262	62870	0.655	273	222		100.1	0.9245	1.22973	100.368
1202	262	62932	0.663	273	223		100.199	2.15716	1.22422	100.368
1204	263	62870	0.654	272	223		100.1	0.77042	1.21973	100
1206	263	62932	0.663	272	222		100.199	2.15716	1.22523	100
1208	263	62932	0.662	272	222		100.199	2.00308	1.22523	100
1210	264	62932	0.664	273	222		100.199	2.31125	1.22973	100.368
1212	264	62932	0.664	273	222		100.199	2.31125	1.22973	100.368
1214	264	62932	0.664	273	223		100.199	2.31125	1.22422	100.368
1216	264	62807	0.654	273	222		100	0.77042	1.22973	100.368
1218	265	62807	0.653	273	222		100	0.61633	1.22973	100.368
1220	265	62807	0.653	273	222		100	0.61633	1.22973	100.368
1222	265	62807	0.653	273	222		100	0.61633	1.22973	100.368
1224	266	62807	0.653	273	222		100	0.61633	1.22973	100.368
1226	266	62870	0.653	273	222		100.1	0.61633	1.22973	100.368
1228	267	62870	0.653	273	222		100.1	0.61633	1.22973	100.368
1230	267	62870	0.653	273	222		100.1	0.61633	1.22973	100.368
1232	267	62870	0.654	273	222		100.1	0.77042	1.22973	100.368
1234	267	62807	0.655	273	222		100	0.9245	1.22973	100.368
1236	267	62807	0.656	273	222		100	1.07858	1.22973	100.368
1238	268	62807	0.656	273	222		100	1.07858	1.22973	100.368
1240	268	62807	0.653	273	222		100	0.61633	1.22973	100.368
1242	269	62807	0.653	273	223		100	0.61633	1.22422	100.368
1244	269	62807	0.654	273	223		100	0.77042	1.22422	100.368
1246	269	62807	0.654	273	223		100	0.77042	1.22422	100.368
1248	269	62807	0.654	273	222		100	0.77042	1.22973	100.368
1250	270	62807	0.654	273	223		100	0.77042	1.22422	100.368
1252	271	62807	0.654	273	222		100	0.77042	1.22973	100.368
1254	271	62870	0.653	273	222		100.1	0.61633	1.22973	100.368
1256	271	62870	0.654	273	222		100.1	0.77042	1.22973	100.368
1258	271	62870	0.654	273	222		100.1	0.77042	1.22973	100.368
1260	272	62870	0.654	273	222		100.1	0.77042	1.22973	100.368
1262	272	62870	0.654	273	222		100.1	0.77042	1.22973	100.368
1264	273	62870	0.647	273	222		100.1	-0.30817	1.22973	100.368
1266	273	62807	0.654	273	222		100	0.77042	1.22973	100.368
1268	273	62807	0.653	273	222		100	0.61633	1.22973	100.368
1270	274	62807	0.653	273	222		100	0.61633	1.22973	100.368
1272	274	62807	0.651	273	222		100	0.30817	1.22973	100.368
1274	274	62807	0.644	273	222		100	-0.77042	1.22973	100.368
1276	274	62807	0.644	273	222		100	-0.77042	1.22973	100.368
1278	275	62807	0.645	273	222		100	-0.61633	1.22973	100.368
1280	275	62807	0.651	273	222		100	0.30817	1.22973	100.368
1282	276	62807	0.652	273	222		100	0.46225	1.22973	100.368
1284	276	62807	0.651	273	222		100	0.30817	1.22973	100.368
1286	276	62807	0.646	273	222		100	-0.46225	1.22973	100.368
1288	276	62807	0.646	273	222		100	-0.46225	1.22973	100.368
1290	277	62807	0.652	273	222		100	0.46225	1.22973	100.368
1292	277	62870	0.652	273	222		100.1	0.46225	1.22973	100.368
1294	278	62870	0.651	273	222		100.1	0.30817	1.22973	100.368
1296	278	62870	0.651	273	222		100.1	0.30817	1.22973	100.368
1298	279	62870	0.651	273	222		100.1	0.30817	1.22973	100.368
1300	279	62870	0.652	273	222		100.1	0.46225	1.22973	100.368
1302	279	62870	0.652	273	222		100.1	0.46225	1.22973	100.368
1304	279	62870	0.651	273	222		100.1	0.30817	1.22973	100.368
1306	280	62870	0.651	273	222		100.1	0.30817	1.22973	100.368
1308	280	62870	0.651	273	222		100.1	0.30817	1.22973	100.368
1310	280	62870	0.65	273	222		100.1	0.15408	1.22973	100.368
1312	281	62870	0.649	273	222		100.1	0	1.22973	100.368
1314	281	62870	0.644	273	222		100.1	-0.77042	1.22973	100.368
1316	282	62807	0.648	273	222		100	-0.15408	1.22973	100.368
1318	282	62807	0.642	273	222		100	-1.07858	1.22973	100.368
1320	282	62807	0.641	273	222		100	-1.23267	1.22973	100.368
1322	282	62807	0.641	273	222		100	-1.23267	1.22973	100.368
1324	283	62807	0.641	273	222		100	-1.23267	1.22973	100.368
1326	283	62807	0.642	273	222		100	-1.07858	1.22973	100.368
1328	283	62807	0.642	273	222		100	-1.07858	1.22973	100.368
1330	284	62807	0.641	273	222		100	-1.23267	1.22973	100.368
1332	284	62807	0.641	273	222		100	-1.23267	1.22973	100.368
1334	284	62807	0.641	273	222		100	-1.23267	1.22973	100.368
1336	285	62807	0.641	273	222		100	-1.23267	1.22973	100.368
1338	285	62807	0.642	273	222		100	-1.07858	1.22973	100.368
1340	286	62807	0.642	273	222		100	-1.07858	1.22973	100.368
1342	286	62807	0.642	273	222		100	-1.07858	1.22973	100.368
1344	286	62807	0.642	273	222		100	-1.07858	1.22973	100.368
1346	287	62807	0.642	273	222		100	-1.07858	1.22973	100.368
1348	287	62807	0.643	273	222		100	-0.9245	1.22973	100.368
1350	287	62807	0.642	273	222		100	-1.07858	1.22973	100.368
1352	288	62807	0.643	273	222		100	-0.9245	1.22973	100.368
1354	288	62807	0.642	273	222		100	-1.07858	1.22973	100.368
1356	288	62807	0.643	273	222		100	-0.9245	1.22973	100.368
1358	289	62807	0.643	273	222		100	-0.9245	1.22973	100.368
1360	289	62807	0.644	273	222		100	-0.77042	1.22973	100.368
1362	290	62807	0.644	273	222		100	-0.77042	1.22973	100.368
1364	290	62807	0.644	273	222		100	-0.77042	1.22973	100.368
1366	290	62807	0.644	273	222		100	-0.77042	1.22973	100.368
1368	290	62807	0.644	273	222		100	-0.77042	1.22973	100.368
1370	291	62870	0.644	273	222		100.1	-0.77042	1.22973	100.368
1372	291	62870	0.644	273	223		100.1	-0.77042	1.22422	100.368
1374	292	62870	0.644	273	222		100.1	-0.77042	1.22973	100.368
1376	292	62870	0.648	273	222		100.1	-0.15408	1.22973	100.368
1378	292	62870	0.646	273	222		100.1	-0.46225	1.22973	100.368
1380	292	62870	0.648	273	222		100.1	-0.15408	1.22973	100.368
1382	293	62870	0.649	273	223		100.1	0	1.22422	100.368
1384	293	62932	0.649	273	223		100.199	0	1.22422	100.368
1386	294	62932	0.649	273	223		100.199	0	1.22422	100.368
1388	294	62870	0.649	273	223		100.1	0	1.22422	100.368
1390	294	62870	0.649	273	223		100.1	0	1.22422	100.368
1392	295	62870	0.649	273	223		100.1	0	1.22422	100.368
1394	295	62870	0.648	273	223		100.1	-0.15408	1.22422	100.368
1396	296	62870	0.646	273	223		100.1	-0.46225	1.22422	100.368
1398	296	62870	0.646	273	222		100.1	-0.46225	1.22973	100.368
1400	297	62870	0.646	273	222		100.1	-0.46225	1.22973	100.368
1402	296	62870	0.645	273	222		100.1	-0.61633	1.22973	100.368
1404	297	62870	0.645	273	222		100.1	-0.61633	1.22973	100.368
1406	297	62870	0.645	273	222		100.1	-0.61633	1.22973	100.368
1408	297	62870	0.646	273	222		100.1	-0.46225	1.22973	100.368
1410	298	62870	0.646	273	222		100.1	-0.46225	1.22973	100.368
1412	298	62870	0.647	273	222		100.1	-0.30817	1.22973	100.368
1414	298	62870	0.648	273	222		100.1	-0.15408	1.22973	100.368
1416	299	62870	0.649	273	222		100.1	0	1.22973	100.368
1418	299	62870	0.649	273	222		100.1	0	1.22973	100.368
1420	299	62870	0.649	273	222		100.1	0	1.22973	100.368
1422	300	62932	0.649	273	223		100.199	0	1.22422	100.368
1424	300	62932	0.649	273	223		100.199	0	1.22422	100.368
1426	301	62932	0.65	273	223		100.199	0.15408	1.22422	100.368
1428	301	62932	0.651	273	223		100.199	0.30817	1.22422	100.368
1430	301	62932	0.651	273	223		100.199	0.30817	1.22422	100.368
1432	302	62932	0.651	273	223		100.199	0.30817	1.22422	100.368
1434	302	62932	0.65	273	223		100.199	0.15408	1.22422	100.368
1436	302	62995	0.651	273	224		100.299	0.30817	1.21875	100.368
1438	303	62995	0.65	273	224		100.299	0.15408	1.21875	100.368
1440	303	62995	0.65	273	224		100.299	0.15408	1.21875	100.368
1442	303	62932	0.648	273	223		100.199	-0.15408	1.22422	100.368
1444	304	62932	0.646	273	223		100.199	-0.46225	1.22422	100.368
1446	304	62932	0.646	273	223		100.199	-0.46225	1.22422	100.368
1448	304	62932	0.646	273	223		100.199	-0.46225	1.22422	100.368
1450	305	62932	0.651	273	223		100.199	0.30817	1.22422	100.368
1452	305	62932	0.653	273	223		100.199	0.61633	1.22422	100.368
1454	306	62932	0.653	273	223		100.199	0.61633	1.22422	100.368
1456	305	62932	0.646	273	222		100.199	-0.46225	1.22973	100.368
1458	306	62932	0.646	273	222		100.199	-0.46225	1.22973	100.368
1460	307	62932	0.646	273	223		100.199	-0.46225	1.22422	100.368
1462	307	62995	0.645	273	223		100.299	-0.61633	1.22422	100.368
1464	307	62995	0.645	273	223		100.299	-0.61633	1.22422	100.368
1466	307	62932	0.646	273	223		100.199	-0.46225	1.22422	100.368
1468	308	62932	0.646	273	223		100.199	-0.46225	1.22422	100.368
1470	308	62995	0.642	273	223		100.299	-1.07858	1.22422	100.368
1472	309	62995	0.642	273	223		100.299	-1.07858	1.22422	100.368
1474	309	62995	0.642	273	223		100.299	-1.07858	1.22422	100.368
1476	309	62995	0.643	273	224		100.299	-0.9245	1.21875	100.368
1478	309	62995	0.643	273	224		100.299	-0.9245	1.21875	100.368
1480	310	62932	0.644	273	223		100.199	-0.77042	1.22422	100.368
1482	311	62932	0.647	273	223		100.199	-0.30817	1.22422	100.368
1484	310	62932	0.648	273	223		100.199	-0.15408	1.22422	100.368
1486	311	62932	0.652	273	223		100.199	0.46225	1.22422	100.368
1488	311	62932	0.652	273	223		100.199	0.46225	1.22422	100.368
1490	311	62932	0.649	273	223		100.199	0	1.22422	100.368
1492	312	62995	0.643	273	223		100.299	-0.9245	1.22422	100.368
1494	312	62995	0.643	273	223		100.299	-0.9245	1.22422	100.368
1496	312	63058	0.643	273	223		100.4	-0.9245	1.22422	100.368
1498	313	63058	0.663	273	224		100.4	2.15716	1.21875	100.368
1500	313	63058	0.663	273	224		100.4	2.15716	1.21875	100.368
1502	313	63058	0.663	273	224		100.4	2.15716	1.21875	100.368
1504	314	63058	0.663	273	224		100.4	2.15716	1.21875	100.368
1506	314	63058	0.663	273	224		100.4	2.15716	1.21875	100.368
1508	315	63058	0.663	273	224		100.4	2.15716	1.21875	100.368
1510	316	63058	0.664	273	224		100.4	2.31125	1.21875	100.368
1512	316	63058	0.664	273	224		100.4	2.31125	1.21875	100.368
1514	316	63058	0.665	273	224		100.4	2.46533	1.21875	100.368
1516	316	63058	0.664	273	224		100.4	2.31125	1.21875	100.368
1518	316	63058	0.665	273	224		100.4	2.46533	1.21875	100.368
1520	317	63058	0.666	273	224		100.4	2.61941	1.21875	100.368
1522	317	63058	0.666	273	224		100.4	2.61941	1.21875	100.368
1524	317	63058	0.664	273	224		100.4	2.31125	1.21875	100.368
1526	318	63058	0.664	273	224		100.4	2.31125	1.21875	100.368
1528	318	63058	0.664	273	224		100.4	2.31125	1.21875	100.368
1530	319	63058	0.662	273	224		100.4	2.00308	1.21875	100.368
1532	319	63058	0.662	273	224		100.4	2.00308	1.21875	100.368
1534	320	63058	0.663	273	224		100.4	2.15716	1.21875	100.368
1536	320	63058	0.664	273	224		100.4	2.31125	1.21875	100.368
1538	320	63058	0.664	273	224		100.4	2.31125	1.21875	100.368
1540	320	63058	0.664	273	224		100.4	2.31125	1.21875	100.368
1542	320	63058	0.666	273	224		100.4	2.61941	1.21875	100.368
1544	321	62995	0.664	273	224		100.299	2.31125	1.21875	100.368
1546	321	62995	0.665	273	224		100.299	2.46533	1.21875	100.368
1548	321	62995	0.665	273	224		100.299	2.46533	1.21875	100.368
1550	322	62995	0.665	273	224		100.299	2.46533	1.21875	100.368
1552	323	62995	0.664	273	224		100.299	2.31125	1.21875	100.368
1554	323	62995	0.664	273	224		100.299	2.31125	1.21875	100.368
1556	323	62995	0.664	273	223		100.299	2.31125	1.22422	100.368
1558	324	62995	0.664	273	223		100.299	2.31125	1.22422	100.368
1560	324	62995	0.664	273	223		100.299	2.31125	1.22422	100.368
1562	324	62995	0.665	273	223		100.299	2.46533	1.22422	100.368
1564	325	62995	0.665	273	223		100.299	2.46533	1.22422	100.368
1566	325	62995	0.665	273	223		100.299	2.46533	1.22422	100.368
1568	325	62870	0.664	272	224		100.1	2.31125	1.21429	100
1570	326	62870	0.667	272	213		100.1	2.7735	1.277	100
1572	326	62870	0.662	273	224		100.1	2.00308	1.21875	100.368
1574	327	62932	0.648	273	224		100.199	-0.15408	1.21875	100.368
1576	327	62932	0.648	273	224		100.199	-0.15408	1.21875	100.368
1578	327	62807	0.668	273	213		100	2.92758	1.28169	100.368
1580	327	62807	0.668	273	213		100	2.92758	1.28169	100.368
1582	328	62744	0.665	273	212		99.8997	2.46533	1.28774	100.368
1584	328	62744	0.662	273	212		99.8997	2.00308	1.28774	100.368
1586	328	62744	0.665	273	212		99.8997	2.46533	1.28774	100.368
1588	329	62807	0.664	273	212		100	2.31125	1.28774	100.368
1590	329	62807	0.667	273	213		100	2.7735	1.28169	100.368
1592	330	62807	0.664	273	224		100	2.31125	1.21875	100.368
1594	330	62870	0.662	273	223		100.1	2.00308	1.22422	100.368
1596	330	62870	0.662	273	223		100.1	2.00308	1.22422	100.368
1598	331	62870	0.662	273	223		100.1	2.00308	1.22422	100.368
1600	331	62870	0.662	273	223		100.1	2.00308	1.22422	100.368
1602	331	62870	0.664	272	224		100.1	2.31125	1.21429	100
1604	332	62870	0.662	272	224		100.1	2.00308	1.21429	100
1606	332	63058	0.662	273	224		100.4	2.00308	1.21875	100.368
1608	332	63058	0.662	273	224		100.4	2.00308	1.21875	100.368
1610	332	63058	0.663	273	224		100.4	2.15716	1.21875	100.368
1612	333	63058	0.663	273	224		100.4	2.15716	1.21875	100.368
1614	334	62995	0.663	273	224		100.299	2.15716	1.21875	100.368
1616	334	62995	0.663	273	224		100.299	2.15716	1.21875	100.368
1618	334	62995	0.664	273	224		100.299	2.31125	1.21875	100.368
1620	334	63058	0.664	273	224		100.4	2.31125	1.21875	100.368
1622	335	63058	0.665	273	224		100.4	2.46533	1.21875	100.368
1624	335	63058	0.664	273	224		100.4	2.31125	1.21875	100.368
1626	335	63058	0.665	273	224		100.4	2.46533	1.21875	100.368
1628	336	63058	0.665	273	224		100.4	2.46533	1.21875	100.368
1630	336	62995	0.666	273	224		100.299	2.61941	1.21875	100.368
1632	337	62995	0.666	273	224		100.299	2.61941	1.21875	100.368
1634	337	62932	0.664	272	224		100.199	2.31125	1.21429	100
1636	337	63058	0.664	273	224		100.4	2.31125	1.21875	100.368
1638	338	62995	0.664	273	224		100.299	2.31125	1.21875	100.368
1640	338	62995	0.663	273	224		100.299	2.15716	1.21875	100.368
1642	338	62995	0.664	273	224		100.299	2.31125	1.21875	100.368
1644	339	62870	0.667	272	224		100.1	2.7735	1.21429	100
1646	339	62870	0.667	272	224		100.1	2.7735	1.21429	100
1648	339	62870	0.664	272	224		100.1	2.31125	1.21429	100
1650	339	62870	0.664	273	224		100.1	2.31125	1.21875	100.368
1652	340	62807	0.664	273	213		100	2.31125	1.28169	100.368
1654	341	62807	0.664	273	213		100	2.31125	1.28169	100.368
1656	341	62870	0.664	273	224		100.1	2.31125	1.21875	100.368
1658	341	62870	0.664	273	224		100.1	2.31125	1.21875	100.368
1660	342	62807	0.664	273	213		100	2.31125	1.28169	100.368
1662	342	62682	0.664	272	212		99.801	2.31125	1.28302	100
1664	342	62682	0.664	272	212		99.801	2.31125	1.28302	100
1666	343	62744	0.664	273	213		99.8997	2.31125	1.28169	100.368
1668	343	62744	0.664	273	213		99.8997	2.31125	1.28169	100.368
1670	343	62744	0.665	273	213		99.8997	2.46533	1.28169	100.368
1672	344	62682	0.667	272	212		99.801	2.7735	1.28302	100
1674	344	62682	0.667	272	212		99.801	2.7735	1.28302	100
1676	344	62682	0.665	272	212		99.801	2.46533	1.28302	100
1678	345	62744	0.665	273	213		99.8997	2.46533	1.28169	100.368
1680	346	62744	0.665	273	213		99.8997	2.46533	1.28169	100.368
1682	346	62744	0.665	273	213		99.8997	2.46533	1.28169	100.368
1684	346	62744	0.665	273	213		99.8997	2.46533	1.28169	100.368
1686	346	62744	0.665	273	213		99.8997	2.46533	1.28169	100.368
1688	347	62744	0.666	273	213		99.8997	2.61941	1.28169	100.368
1690	347	62807	0.667	273	213		100	2.7735	1.28169	100.368
1692	347	62807	0.667	273	213		100	2.7735	1.28169	100.368
1694	348	62807	0.667	273	213		100	2.7735	1.28169	100.368
1696	348	62807	0.667	273	213		100	2.7735	1.28169	100.368
1698	348	62807	0.666	273	213		100	2.61941	1.28169	100.368
1700	349	62744	0.667	272	212		99.8997	2.7735	1.28302	100
1702	349	62744	0.664	272	212		99.8997	2.31125	1.28302	100
1704	349	62744	0.666	272	212		99.8997	2.61941	1.28302	100
1706	350	62807	0.666	272	214		100	2.61941	1.27103	100
1708	350	62807	0.672	272	214		100	3.54391	1.27103	100
1710	350	62807	0.672	272	214		100	3.54391	1.27103	100
1712	351	62744	0.667	272	213		99.8997	2.7735	1.277	100
1714	351	62744	0.666	272	213		99.8997	2.61941	1.277	100
1716	351	62744	0.666	272	214		99.8997	2.61941	1.27103	100
1718	352	62744	0.666	272	214		99.8997	2.61941	1.27103	100
1720	352	62744	0.666	272	214		99.8997	2.61941	1.27103	100
1722	353	62744	0.666	272	214		99.8997	2.61941	1.27103	100
1724	353	62744	0.666	272	213		99.8997	2.61941	1.277	100
1726	353	62682	0.666	272	213		99.801	2.61941	1.277	100
1728	354	62744	0.665	272	214		99.8997	2.46533	1.27103	100
1730	354	62682	0.665	272	214		99.801	2.46533	1.27103	100
1732	354	62807	0.666	273	213		100	2.61941	1.28169	100.368
1734	355	62682	0.668	272	213		99.801	2.92758	1.277	100
1736	355	62807	0.666	273	213		100	2.61941	1.28169	100.368
1738	356	62807	0.668	273	213		100	2.92758	1.28169	100.368
1740	356	62807	0.668	273	213		100	2.92758	1.28169	100.368
1742	356	62807	0.668	273	213		100	2.92758	1.28169	100.368
1744	357	62932	0.647	273	223		100.199	-0.30817	1.22422	100.368
1746	357	62932	0.647	273	223		100.199	-0.30817	1.22422	100.368
1748	358	62807	0.665	273	213		100	2.46533	1.28169	100.368
1750	358	62807	0.669	273	213		100	3.08166	1.28169	100.368
1752	358	62807	0.666	273	213		100	2.61941	1.28169	100.368
1754	359	62807	0.666	273	213		100	2.61941	1.28169	100.368
1756	359	62807	0.666	273	213		100	2.61941	1.28169	100.368
1758	359	62744	0.666	272	213		99.8997	2.61941	1.277	100
1760	359	62744	0.667	272	212		99.8997	2.7735	1.28302	100
1762	360	62744	0.667	272	212		99.8997	2.7735	1.28302	100
1764	360	62744	0.666	272	213		99.8997	2.61941	1.277	100
1766	360	62744	0.663	272	213		99.8997	2.15716	1.277	100
1768	361	62744	0.666	272	213		99.8997	2.61941	1.277	100
1770	362	62744	0.667	272	213		99.8997	2.7735	1.277	100
1772	361	62744	0.667	272	213		99.8997	2.7735	1.277	100
1774	362	62744	0.667	272	213		99.8997	2.7735	1.277	100
1776	362	62744	0.666	272	213		99.8997	2.61941	1.277	100
1778	363	62807	0.666	272	213		100	2.61941	1.277	100
1780	363	62807	0.667	272	213		100	2.7735	1.277	100
1782	364	62807	0.667	272	213		100	2.7735	1.277	100
1784	364	62807	0.665	272	213		100	2.46533	1.277	100
1786	364	62807	0.665	272	213		100	2.46533	1.277	100
1788	365	62870	0.664	272	213		100.1	2.31125	1.277	100
1790	365	62932	0.656	272	224		100.199	1.07858	1.21429	100
1792	365	62932	0.652	272	231		100.199	0.46225	1.17749	100
1794	366	62870	0.656	272	224		100.1	1.07858	1.21429	100
1796	366	62870	0.664	272	214		100.1	2.31125	1.27103	100
1798	366	62870	0.665	272	213		100.1	2.46533	1.277	100
1800	367	62870	0.664	272	213		100.1	2.31125	1.277	100
1802	367	62870	0.661	272	213		100.1	1.849	1.277	100
1804	367	62870	0.661	272	213		100.1	1.849	1.277	100
1806	368	62870	0.663	272	213		100.1	2.15716	1.277	100
1808	368	62807	0.663	272	213		100	2.15716	1.277	100
1810	368	62807	0.663	272	213		100	2.15716	1.277	100
1812	369	62807	0.667	272	213		100	2.7735	1.277	100
1814	369	62870	0.668	272	214		100.1	2.92758	1.27103	100
1816	370	62870	0.668	272	214		100.1	2.92758	1.27103	100
1818	370	62807	0.669	272	213		100	3.08166	1.277	100
1820	370	62807	0.669	272	213		100	3.08166	1.277	100
1822	371	62807	0.667	272	213		100	2.7735	1.277	100
1824	371	62807	0.667	272	213		100	2.7735	1.277	100
1826	371	62807	0.668	272	213		100	2.92758	1.277	100
1828	371	62807	0.668	272	213		100	2.92758	1.277	100
1830	372	62870	0.668	272	213		100.1	2.92758	1.277	100
1832	372	62870	0.668	272	213		100.1	2.92758	1.277	100
1834	373	62870	0.669	272	213		100.1	3.08166	1.277	100
1836	373	62870	0.67	272	213		100.1	3.23575	1.277	100
1838	374	62870	0.669	272	213		100.1	3.08166	1.277	100
1840	374	62870	0.668	272	213		100.1	2.92758	1.277	100
1842	374	62870	0.667	272	213		100.1	2.7735	1.277	100
1844	375	62870	0.667	272	213		100.1	2.7735	1.277	100
1846	375	62870	0.67	272	213		100.1	3.23575	1.277	100
1848	376	62870	0.67	272	214		100.1	3.23575	1.27103	100
1850	376	62932	0.657	272	231		100.199	1.23267	1.17749	100
1852	376	62932	0.657	272	231		100.199	1.23267	1.17749	100
1854	376	62932	0.664	272	224		100.199	2.31125	1.21429	100
1856	377	62932	0.669	272	214		100.199	3.08166	1.27103	100
1858	377	62932	0.669	272	214		100.199	3.08166	1.27103	100
1860	377	62870	0.667	272	214		100.1	2.7735	1.27103	100
1862	378	62870	0.667	272	213		100.1	2.7735	1.277	100
1864	378	62870	0.668	272	213		100.1	2.92758	1.277	100
1866	378	62807	0.669	272	213		100	3.08166	1.277	100
1868	379	62807	0.668	272	213		100	2.92758	1.277	100
1870	379	62870	0.668	272	214		100.1	2.92758	1.27103	100
1872	380	62870	0.667	272	214		100.1	2.7735	1.27103	100
1874	380	62870	0.667	272	213		100.1	2.7735	1.277	100
1876	380	62807	0.667	272	213		100	2.7735	1.277	100
1878	381	62807	0.668	272	213		100	2.92758	1.277	100
1880	381	62744	0.671	272	213		99.8997	3.38983	1.277	100
1882	381	62744	0.671	272	213		99.8997	3.38983	1.277	100
1884	382	62744	0.67	272	213		99.8997	3.23575	1.277	100
1886	382	62744	0.669	272	213		99.8997	3.08166	1.277	100
1888	382	62744	0.669	272	213		99.8997	3.08166	1.277	100
1890	383	62807	0.668	272	213		100	2.92758	1.277	100
1892	383	62932	0.649	273	224		100.199	0	1.21875	100.368
1894	383	62932	0.649	273	224		100.199	0	1.21875	100.368
1896	383	62807	0.669	273	213		100	3.08166	1.28169	100.368
1898	384	62807	0.671	273	213		100	3.38983	1.28169	100.368
1900	385	62807	0.671	273	213		100	3.38983	1.28169	100.368
1902	385	62744	0.67	272	213		99.8997	3.23575	1.277	100
1904	385	62744	0.67	272	213		99.8997	3.23575	1.277	100
1906	385	62744	0.669	272	213		99.8997	3.08166	1.277	100
1908	386	62744	0.669	272	213		99.8997	3.08166	1.277	100
1910	386	62807	0.669	272	213		100	3.08166	1.277	100
1912	387	62807	0.67	272	213		100	3.23575	1.277	100
1914	387	62807	0.67	272	213		100	3.23575	1.277	100
1916	387	62870	0.67	272	214		100.1	3.23575	1.27103	100
1918	388	62870	0.669	272	214		100.1	3.08166	1.27103	100
1920	388	62870	0.67	272	214		100.1	3.23575	1.27103	100
1922	388	62744	0.67	272	213		99.8997	3.23575	1.277	100
1924	389	62744	0.67	272	213		99.8997	3.23575	1.277	100
1926	389	62807	0.67	272	213		100	3.23575	1.277	100
1928	389	62870	0.67	272	214		100.1	3.23575	1.27103	100
1930	390	62870	0.669	272	214		100.1	3.08166	1.27103	100
1932	391	62870	0.669	272	214		100.1	3.08166	1.27103	100
1934	391	62870	0.669	272	214		100.1	3.08166	1.27103	100
1936	391	62807	0.67	272	214		100	3.23575	1.27103	100
1938	391	62870	0.669	272	214		100.1	3.08166	1.27103	100
1940	392	62932	0.663	272	225		100.199	2.15716	1.20889	100
1942	392	62932	0.663	272	225		100.199	2.15716	1.20889	100
1944	392	63058	0.651	272	243		100.4	0.30817	1.11934	100
1946	393	62870	0.67	272	214		100.1	3.23575	1.27103	100
1948	393	62807	0.67	272	214		100	3.23575	1.27103	100
1950	394	62807	0.671	272	214		100	3.38983	1.27103	100
1952	394	62807	0.671	272	214		100	3.38983	1.27103	100
1954	394	62870	0.669	272	214		100.1	3.08166	1.27103	100
1956	394	62870	0.669	272	214		100.1	3.08166	1.27103	100
1958	395	62870	0.669	272	214		100.1	3.08166	1.27103	100
1960	395	62870	0.67	272	214		100.1	3.23575	1.27103	100
1962	396	62744	0.669	272	214		99.8997	3.08166	1.27103	100
1964	396	62744	0.671	272	214		99.8997	3.38983	1.27103	100
1966	397	62744	0.671	272	214		99.8997	3.38983	1.27103	100
1968	397	62744	0.671	272	214		99.8997	3.38983	1.27103	100
1970	397	62744	0.668	272	214		99.8997	2.92758	1.27103	100
1972	397	62744	0.668	272	214		99.8997	2.92758	1.27103	100
1974	398	62744	0.671	272	214		99.8997	3.38983	1.27103	100
1976	398	62744	0.672	272	214		99.8997	3.54391	1.27103	100
1978	399	62744	0.671	272	214		99.8997	3.38983	1.27103	100
1980	399	62744	0.67	272	214		99.8997	3.23575	1.27103	100
1982	399	62807	0.657	272	232		100	1.23267	1.17241	100
1984	399	62807	0.657	272	232		100	1.23267	1.17241	100
1986	400	62807	0.656	272	232		100	1.07858	1.17241	100
1988	401	62807	0.67	272	214		100	3.23575	1.27103	100
1990	400	62870	0.655	272	232		100.1	0.9245	1.17241	100
1992	401	62870	0.655	272	232		100.1	0.9245	1.17241	100
1994	401	62932	0.655	272	232		100.199	0.9245	1.17241	100
1996	402	62932	0.648	272	243		100.199	-0.15408	1.11934	100
1998	402	62932	0.663	272	225		100.199	2.15716	1.20889	100
2000	403	62932	0.663	272	225		100.199	2.15716	1.20889	100
2002	403	62807	0.67	272	214		100	3.23575	1.27103	100
2004	403	62807	0.67	272	214		100	3.23575	1.27103	100
2006	404	62807	0.657	272	232		100	1.23267	1.17241	100
2008	404	62807	0.656	272	232		100	1.07858	1.17241	100
2010	404	62807	0.656	272	232		100	1.07858	1.17241	100
2012	405	62807	0.655	272	232		100	0.9245	1.17241	100
2014	405	62932	0.65	272	243		100.199	0.15408	1.11934	100
2016	405	62932	0.65	272	243		100.199	0.15408	1.11934	100
2018	406	62932	0.65	272	243		100.199	0.15408	1.11934	100
2020	406	62932	0.648	273	243		100.199	-0.15408	1.12346	100.368
2022	406	62995	0.648	273	243		100.299	-0.15408	1.12346	100.368
2024	407	62932	0.648	272	243		100.199	-0.15408	1.11934	100
2026	407	62995	0.65	272	243		100.299	0.15408	1.11934	100
2028	407	62995	0.65	272	242		100.299	0.15408	1.12397	100
2030	408	62995	0.649	272	243		100.299	0	1.11934	100
2032	408	62995	0.648	272	243		100.299	-0.15408	1.11934	100
2034	409	62995	0.648	272	243		100.299	-0.15408	1.11934	100
2036	409	62995	0.648	272	243		100.299	-0.15408	1.11934	100
2038	409	62995	0.648	272	243		100.299	-0.15408	1.11934	100
2040	410	62995	0.65	273	243		100.299	0.15408	1.12346	100.368
2042	410	62995	0.65	273	243		100.299	0.15408	1.12346	100.368
2044	410	62995	0.648	272	243		100.299	-0.15408	1.11934	100
2046	411	62995	0.648	272	243		100.299	-0.15408	1.11934	100
2048	411	62995	0.648	272	243		100.299	-0.15408	1.11934	100
2050	412	62870	0.654	272	232		100.1	0.77042	1.17241	100
2052	412	62870	0.654	272	232		100.1	0.77042	1.17241	100
2054	412	62870	0.654	273	232		100.1	0.77042	1.17672	100.368
2056	413	62995	0.647	273	243		100.299	-0.30817	1.12346	100.368
2058	413	62995	0.647	273	243		100.299	-0.30817	1.12346	100.368
2060	414	62995	0.647	273	243		100.299	-0.30817	1.12346	100.368
2062	414	62995	0.647	273	243		100.299	-0.30817	1.12346	100.368
2064	414	62995	0.649	273	243		100.299	0	1.12346	100.368
2066	414	62995	0.647	273	244		100.299	-0.30817	1.11885	100.368
2068	415	62995	0.645	273	244		100.299	-0.61633	1.11885	100.368
2070	415	62995	0.645	273	244		100.299	-0.61633	1.11885	100.368
2072	415	63058	0.648	273	243		100.4	-0.15408	1.12346	100.368
2074	416	63058	0.649	273	243		100.4	0	1.12346	100.368
2076	416	63058	0.649	273	243		100.4	0	1.12346	100.368
2078	417	63058	0.649	273	243		100.4	0	1.12346	100.368
2080	417	63058	0.649	273	243		100.4	0	1.12346	100.368
2082	417	62995	0.649	273	243		100.299	0	1.12346	100.368
2084	418	62995	0.647	273	243		100.299	-0.30817	1.12346	100.368
2086	418	62995	0.647	273	243		100.299	-0.30817	1.12346	100.368
2088	418	62870	0.655	273	232		100.1	0.9245	1.17672	100.368
2090	419	62870	0.655	273	232		100.1	0.9245	1.17672	100.368
2092	419	62870	0.655	273	232		100.1	0.9245	1.17672	100.368
2094	420	62870	0.657	273	232		100.1	1.23267	1.17672	100.368
2096	420	62870	0.657	273	232		100.1	1.23267	1.17672	100.368
2098	420	62995	0.663	273	221		100.299	2.15716	1.23529	100.368
2100	420	62995	0.665	273	221		100.299	2.46533	1.23529	100.368
2102	421	62995	0.665	273	221		100.299	2.46533	1.23529	100.368
2104	421	62995	0.666	273	221		100.299	2.61941	1.23529	100.368
2106	422	62995	0.665	273	221		100.299	2.46533	1.23529	100.368
2108	422	62995	0.667	273	221		100.299	2.7735	1.23529	100.368
2110	422	62995	0.666	273	221		100.299	2.61941	1.23529	100.368
2112	423	62932	0.667	273	221		100.199	2.7735	1.23529	100.368
2114	423	62932	0.666	273	221		100.199	2.61941	1.23529	100.368
2116	424	63058	0.647	273	244		100.4	-0.30817	1.11885	100.368
2118	424	63058	0.647	273	244		100.4	-0.30817	1.11885	100.368
2120	424	62870	0.654	272	232		100.1	0.77042	1.17241	100
2122	424	62870	0.654	272	232		100.1	0.77042	1.17241	100
2124	425	62807	0.654	272	232		100	0.77042	1.17241	100
2126	425	62807	0.654	273	232		100	0.77042	1.17672	100.368
2128	426	62870	0.654	273	233		100.1	0.77042	1.17167	100.368
2130	426	62870	0.654	273	232		100.1	0.77042	1.17672	100.368
2132	426	62870	0.654	273	233		100.1	0.77042	1.17167	100.368
2134	427	62995	0.648	273	243		100.299	-0.15408	1.12346	100.368
2136	427	62995	0.648	273	243		100.299	-0.15408	1.12346	100.368
2138	428	62995	0.648	273	243		100.299	-0.15408	1.12346	100.368
2140	428	63058	0.648	273	243		100.4	-0.15408	1.12346	100.368
2142	428	62870	0.654	273	232		100.1	0.77042	1.17672	100.368
2144	429	62870	0.663	273	221		100.1	2.15716	1.23529	100.368
2146	429	62870	0.663	273	221		100.1	2.15716	1.23529	100.368
2148	429	62870	0.663	273	221		100.1	2.15716	1.23529	100.368
2150	429	62870	0.663	273	221		100.1	2.15716	1.23529	100.368
2152	430	62870	0.663	273	221		100.1	2.15716	1.23529	100.368
2154	430	62932	0.654	273	233		100.199	0.77042	1.17167	100.368
2156	431	62995	0.648	273	244		100.299	-0.15408	1.11885	100.368
2158	431	62995	0.648	272	244		100.299	-0.15408	1.11475	100
2160	431	62870	0.654	272	232		100.1	0.77042	1.17241	100
2162	431	62870	0.654	272	232		100.1	0.77042	1.17241	100
2164	432	62932	0.652	273	233		100.199	0.46225	1.17167	100.368
2166	432	63058	0.647	273	244		100.4	-0.30817	1.11885	100.368
2168	433	62932	0.652	273	233		100.199	0.46225	1.17167	100.368
2170	433	62932	0.654	273	233		100.199	0.77042	1.17167	100.368
2172	433	62932	0.664	273	221		100.199	2.31125	1.23529	100.368
2174	434	62932	0.666	273	221		100.199	2.61941	1.23529	100.368
2176	434	62932	0.666	273	221		100.199	2.61941	1.23529	100.368
2178	434	62932	0.665	273	221		100.199	2.46533	1.23529	100.368
2180	435	62932	0.665	273	221		100.199	2.46533	1.23529	100.368
2182	435	62932	0.665	273	221		100.199	2.46533	1.23529	100.368
2184	436	62932	0.666	273	221		100.199	2.61941	1.23529	100.368
2186	436	62995	0.666	273	221		100.299	2.61941	1.23529	100.368
2188	436	62995	0.666	273	221		100.299	2.61941	1.23529	100.368
2190	437	62932	0.666	273	221		100.199	2.61941	1.23529	100.368
2192	437	62932	0.664	273	221		100.199	2.31125	1.23529	100.368
2194	437	62932	0.664	273	221		100.199	2.31125	1.23529	100.368
2196	438	62932	0.665	273	221		100.199	2.46533	1.23529	100.368
2198	438	62932	0.665	273	221		100.199	2.46533	1.23529	100.368
2200	439	62932	0.665	273	221		100.199	2.46533	1.23529	100.368
2202	439	62932	0.648	272	233		100.199	-0.15408	1.16738	100
2204	439	62932	0.648	272	233		100.199	-0.15408	1.16738	100
2206	439	62870	0.652	273	233		100.1	0.46225	1.17167	100.368
2208	440	62744	0.665	273	211		99.8997	2.46533	1.29384	100.368
2210	440	62744	0.665	273	211		99.8997	2.46533	1.29384	100.368
2212	440	62870	0.655	272	232		100.1	0.9245	1.17241	100
2214	441	62870	0.653	272	232		100.1	0.61633	1.17241	100
2216	441	62870	0.653	272	232		100.1	0.61633	1.17241	100
2218	442	62870	0.649	273	233		100.1	0	1.17167	100.368
2220	442	62870	0.648	273	233		100.1	-0.15408	1.17167	100.368
2222	442	62870	0.648	273	233		100.1	-0.15408	1.17167	100.368
2224	443	62870	0.648	273	233		100.1	-0.15408	1.17167	100.368
2226	443	62870	0.652	272	233		100.1	0.46225	1.16738	100
2228	443	62870	0.652	272	233		100.1	0.46225	1.16738	100
2230	444	62870	0.65	272	233		100.1	0.15408	1.16738	100
2232	444	62870	0.649	272	233		100.1	0	1.16738	100
2234	444	63058	0.648	272	244		100.4	-0.15408	1.11475	100
2236	445	63058	0.648	272	244		100.4	-0.15408	1.11475	100
2238	445	62932	0.649	272	233		100.199	0	1.16738	100
2240	446	62932	0.649	273	233		100.199	0	1.17167	100.368
2242	446	62932	0.649	273	233		100.199	0	1.17167	100.368
2244	446	62932	0.649	273	233		100.199	0	1.17167	100.368
2246	447	62932	0.65	273	233		100.199	0.15408	1.17167	100.368
2248	447	63120	0.652	273	244		100.498	0.46225	1.11885	100.368
2250	447	63058	0.652	272	244		100.4	0.46225	1.11475	100
2252	448	63058	0.649	272	244		100.4	0	1.11475	100
2254	448	62870	0.649	272	233		100.1	0	1.16738	100
2256	448	62870	0.649	272	233		100.1	0	1.16738	100
2258	449	62870	0.649	272	233		100.1	0	1.16738	100
2260	449	62932	0.651	272	233		100.199	0.30817	1.16738	100
2262	449	62932	0.651	272	233		100.199	0.30817	1.16738	100
2264	450	62932	0.654	272	233		100.199	0.77042	1.16738	100
2266	450	62932	0.654	273	233		100.199	0.77042	1.17167	100.368
2268	451	62932	0.649	273	233		100.199	0	1.17167	100.368
2270	451	62932	0.649	272	233		100.199	0	1.16738	100
2272	451	62870	0.649	272	233		100.1	0	1.16738	100
2274	452	62870	0.649	272	233		100.1	0	1.16738	100
2276	452	62932	0.649	273	232		100.199	0	1.17672	100.368
2278	453	62932	0.653	273	232		100.199	0.61633	1.17672	100.368
2280	453	62932	0.654	273	232		100.199	0.77042	1.17672	100.368
2282	453	62932	0.666	273	221		100.199	2.61941	1.23529	100.368
2284	453	62932	0.656	273	233		100.199	1.07858	1.17167	100.368
2286	454	62932	0.656	273	233		100.199	1.07858	1.17167	100.368
2288	454	63120	0.649	273	244		100.498	0	1.11885	100.368
2290	454	63120	0.648	273	244		100.498	-0.15408	1.11885	100.368
2292	455	63120	0.648	273	244		100.498	-0.15408	1.11885	100.368
2294	455	62995	0.667	273	221		100.299	2.7735	1.23529	100.368
2296	456	62995	0.667	273	221		100.299	2.7735	1.23529	100.368
2298	456	62807	0.672	273	212		100	3.54391	1.28774	100.368
2300	456	62932	0.665	273	222		100.199	2.46533	1.22973	100.368
2302	457	62932	0.665	273	222		100.199	2.46533	1.22973	100.368
2304	457	62932	0.665	273	222		100.199	2.46533	1.22973	100.368
2306	457	62932	0.666	273	221		100.199	2.61941	1.23529	100.368
2308	458	62807	0.666	273	211		100	2.61941	1.29384	100.368
2310	458	62744	0.666	273	211		99.8997	2.61941	1.29384	100.368
2312	459	62744	0.668	273	211		99.8997	2.92758	1.29384	100.368
2314	459	62744	0.668	273	211		99.8997	2.92758	1.29384	100.368
2316	459	62870	0.65	273	233		100.1	0.15408	1.17167	100.368
2318	460	62870	0.65	273	233		100.1	0.15408	1.17167	100.368
2320	460	62870	0.649	273	233		100.1	0	1.17167	100.368
2322	460	62870	0.649	273	232		100.1	0	1.17672	100.368
2324	461	62870	0.649	273	232		100.1	0	1.17672	100.368
2326	461	62870	0.651	273	232		100.1	0.30817	1.17672	100.368
2328	461	62870	0.652	272	232		100.1	0.46225	1.17241	100
2330	462	62870	0.652	272	232		100.1	0.46225	1.17241	100
2332	462	62932	0.651	272	232		100.199	0.30817	1.17241	100
2334	463	62932	0.651	273	232		100.199	0.30817	1.17672	100.368
2336	463	62932	0.651	273	232		100.199	0.30817	1.17672	100.368
2338	463	62932	0.664	273	222		100.199	2.31125	1.22973	100.368
2340	463	62995	0.667	273	221		100.299	2.7735	1.23529	100.368
2342	464	62995	0.667	273	222		100.299	2.7735	1.22973	100.368
2344	464	62995	0.668	273	221		100.299	2.92758	1.23529	100.368
2346	464	62807	0.667	273	212		100	2.7735	1.28774	100.368
2348	465	62807	0.668	273	212		100	2.92758	1.28774	100.368
2350	465	62807	0.666	273	212		100	2.61941	1.28774	100.368
2352	466	62995	0.666	273	222		100.299	2.61941	1.22973	100.368
2354	466	62995	0.666	273	222		100.299	2.61941	1.22973	100.368
2356	467	62995	0.665	273	222		100.299	2.46533	1.22973	100.368
2358	467	62995	0.666	273	222		100.299	2.61941	1.22973	100.368
2360	467	62807	0.668	273	211		100	2.92758	1.29384	100.368
2362	468	62807	0.668	273	211		100	2.92758	1.29384	100.368
2364	468	62870	0.668	273	211		100.1	2.92758	1.29384	100.368
2366	468	62870	0.667	273	211		100.1	2.7735	1.29384	100.368
2368	469	62807	0.667	273	211		100	2.7735	1.29384	100.368
2370	469	62807	0.667	273	210		100	2.7735	1.3	100.368
2372	469	62744	0.667	273	210		99.8997	2.7735	1.3	100.368
2374	469	62744	0.667	273	210		99.8997	2.7735	1.3	100.368
2376	470	62807	0.667	273	210		100	2.7735	1.3	100.368
2378	470	62807	0.667	273	211		100	2.7735	1.29384	100.368
2380	471	62807	0.667	273	212		100	2.7735	1.28774	100.368
2382	471	62870	0.668	273	211		100.1	2.92758	1.29384	100.368
2384	471	62870	0.668	273	212		100.1	2.92758	1.28774	100.368
2386	472	62870	0.668	273	211		100.1	2.92758	1.29384	100.368
2388	472	62995	0.666	273	221		100.299	2.61941	1.23529	100.368
2390	472	62995	0.666	273	222		100.299	2.61941	1.22973	100.368
2392	473	62995	0.666	273	222		100.299	2.61941	1.22973	100.368
2394	473	62807	0.666	273	211		100	2.61941	1.29384	100.368
2396	474	62807	0.667	273	211		100	2.7735	1.29384	100.368
2398	474	62807	0.665	273	211		100	2.46533	1.29384	100.368
2400	474	62807	0.667	273	212		100	2.7735	1.28774	100.368
2402	475	62807	0.668	273	211		100	2.92758	1.29384	100.368
2404	475	62807	0.669	273	211		100	3.08166	1.29384	100.368
2406	475	62807	0.669	273	211		100	3.08166	1.29384	100.368
2408	476	62807	0.668	273	211		100	2.92758	1.29384	100.368
2410	476	62744	0.667	273	211		99.8997	2.7735	1.29384	100.368
2412	477	62807	0.667	273	211		100	2.7735	1.29384	100.368
2414	477	62807	0.667	273	211		100	2.7735	1.29384	100.368
2416	477	62807	0.667	273	212		100	2.7735	1.28774	100.368
2418	477	62807	0.667	273	212		100	2.7735	1.28774	100.368
2420	478	62807	0.667	273	212		100	2.7735	1.28774	100.368
2422	478	62807	0.667	273	212		100	2.7735	1.28774	100.368
2424	478	62807	0.667	273	212		100	2.7735	1.28774	100.368
2426	479	62807	0.668	273	211		100	2.92758	1.29384	100.368
2428	479	62807	0.668	273	211		100	2.92758	1.29384	100.368
2430	480	62807	0.666	273	211		100	2.61941	1.29384	100.368
2432	480	62807	0.666	273	211		100	2.61941	1.29384	100.368
2434	480	62807	0.667	273	211		100	2.7735	1.29384	100.368
2436	480	62807	0.668	273	211		100	2.92758	1.29384	100.368
2438	481	62807	0.668	273	211		100	2.92758	1.29384	100.368
2440	481	62807	0.668	273	211		100	2.92758	1.29384	100.368
2442	482	62807	0.668	273	211		100	2.92758	1.29384	100.368
2444	482	62807	0.666	273	211		100	2.61941	1.29384	100.368
2446	483	62807	0.666	273	213		100	2.61941	1.28169	100.368
2448	483	62807	0.666	273	213		100	2.61941	1.28169	100.368
2450	483	62807	0.667	273	212		100	2.7735	1.28774	100.368
2452	484	62807	0.667	273	212		100	2.7735	1.28774	100.368
2454	484	62870	0.667	273	212		100.1	2.7735	1.28774	100.368
2456	484	62807	0.668	273	212		100	2.92758	1.28774	100.368
2458	485	62807	0.668	273	211		100	2.92758	1.29384	100.368
2460	485	62807	0.668	273	211		100	2.92758	1.29384	100.368
2462	485	62807	0.668	273	211		100	2.92758	1.29384	100.368
2464	485	62807	0.667	273	212		100	2.7735	1.28774	100.368
2466	486	62807	0.667	273	212		100	2.7735	1.28774	100.368
2468	486	62870	0.667	273	212		100.1	2.7735	1.28774	100.368
2470	487	62870	0.668	273	213		100.1	2.92758	1.28169	100.368
2472	487	62870	0.668	273	213		100.1	2.92758	1.28169	100.368
2474	487	62870	0.667	273	213		100.1	2.7735	1.28169	100.368
2476	488	62870	0.667	273	212		100.1	2.7735	1.28774	100.368
2478	488	62870	0.667	273	212		100.1	2.7735	1.28774	100.368
2480	489	62870	0.668	273	213		100.1	2.92758	1.28169	100.368
2482	489	63058	0.666	273	222		100.4	2.61941	1.22973	100.368
2484	489	62870	0.667	273	213		100.1	2.7735	1.28169	100.368
2486	490	62870	0.667	273	212		100.1	2.7735	1.28774	100.368
2488	490	62870	0.667	273	212		100.1	2.7735	1.28774	100.368
2490	490	62870	0.667	273	213		100.1	2.7735	1.28169	100.368
2492	491	62870	0.667	273	213		100.1	2.7735	1.28169	100.368
2494	491	62807	0.667	273	212		100	2.7735	1.28774	100.368
2496	492	62807	0.667	273	212		100	2.7735	1.28774	100.368
2498	492	62807	0.667	273	211		100	2.7735	1.29384	100.368
2500	492	62807	0.667	273	211		100	2.7735	1.29384	100.368
2502	492	62807	0.667	273	211		100	2.7735	1.29384	100.368
2504	493	62807	0.668	273	211		100	2.92758	1.29384	100.368
2506	493	62807	0.667	273	212		100	2.7735	1.28774	100.368
2508	494	62807	0.668	273	211		100	2.92758	1.29384	100.368
2510	494	62870	0.666	273	212		100.1	2.61941	1.28774	100.368
2512	494	62870	0.668	273	212		100.1	2.92758	1.28774	100.368
2514	495	62870	0.668	273	212		100.1	2.92758	1.28774	100.368
2516	495	62807	0.668	273	212		100	2.92758	1.28774	100.368
2518	495	62807	0.668	273	212		100	2.92758	1.28774	100.368
2520	496	62807	0.668	273	212		100	2.92758	1.28774	100.368
2522	496	62807	0.669	273	211		100	3.08166	1.29384	100.368
2524	497	62870	0.668	273	211		100.1	2.92758	1.29384	100.368
2526	497	62870	0.669	273	211		100.1	3.08166	1.29384	100.368
2528	497	62870	0.668	273	212		100.1	2.92758	1.28774	100.368
2530	497	62870	0.669	273	213		100.1	3.08166	1.28169	100.368
2532	498	62870	0.669	273	213		100.1	3.08166	1.28169	100.368
2534	498	62870	0.669	273	213		100.1	3.08166	1.28169	100.368
2536	498	62870	0.669	273	213		100.1	3.08166	1.28169	100.368
2538	499	62870	0.669	273	213		100.1	3.08166	1.28169	100.368
2540	499	62870	0.669	273	213		100.1	3.08166	1.28169	100.368
2542	500	62870	0.668	273	213		100.1	2.92758	1.28169	100.368
2544	500	62870	0.669	273	213		100.1	3.08166	1.28169	100.368
2546	500	62807	0.668	273	212		100	2.92758	1.28774	100.368
2548	501	62807	0.668	273	212		100	2.92758	1.28774	100.368
2550	501	62807	0.668	273	213		100	2.92758	1.28169	100.368
2552	501	62807	0.668	273	213		100	2.92758	1.28169	100.368
2554	501	62807	0.668	273	212		100	2.92758	1.28774	100.368
2556	502	62807	0.668	273	212		100	2.92758	1.28774	100.368
2558	502	62807	0.669	273	212		100	3.08166	1.28774	100.368
2560	503	62870	0.669	273	212		100.1	3.08166	1.28774	100.368
2562	503	62870	0.668	273	212		100.1	2.92758	1.28774	100.368
2564	503	62870	0.667	273	212		100.1	2.7735	1.28774	100.368
2566	504	62870	0.666	273	212		100.1	2.61941	1.28774	100.368
2568	504	62870	0.667	273	212		100.1	2.7735	1.28774	100.368
2570	505	62870	0.668	273	213		100.1	2.92758	1.28169	100.368
2572	505	62870	0.668	273	213		100.1	2.92758	1.28169	100.368
2574	505	62870	0.668	273	213		100.1	2.92758	1.28169	100.368
2576	506	62870	0.668	273	213		100.1	2.92758	1.28169	100.368
2578	506	62870	0.668	273	212		100.1	2.92758	1.28774	100.368
2580	506	62870	0.667	273	212		100.1	2.7735	1.28774	100.368
2582	507	62807	0.667	273	211		100	2.7735	1.29384	100.368
2584	507	62807	0.667	273	211		100	2.7735	1.29384	100.368
2586	507	62807	0.667	273	212		100	2.7735	1.28774	100.368
2588	508	62870	0.667	273	212		100.1	2.7735	1.28774	100.368
2590	508	62870	0.668	273	213		100.1	2.92758	1.28169	100.368
2592	508	62870	0.668	273	213		100.1	2.92758	1.28169	100.368
2594	509	62870	0.668	273	213		100.1	2.92758	1.28169	100.368
2596	509	62870	0.669	273	213		100.1	3.08166	1.28169	100.368
2598	510	62870	0.669	273	213		100.1	3.08166	1.28169	100.368
2600	510	62870	0.669	273	212		100.1	3.08166	1.28774	100.368
2602	510	62870	0.669	273	212		100.1	3.08166	1.28774	100.368
2604	510	62870	0.667	273	212		100.1	2.7735	1.28774	100.368
2606	511	62870	0.667	273	212		100.1	2.7735	1.28774	100.368
2608	511	62870	0.667	273	212		100.1	2.7735	1.28774	100.368
2610	512	62870	0.667	273	213		100.1	2.7735	1.28169	100.368
2612	512	62870	0.667	273	213		100.1	2.7735	1.28169	100.368
2614	513	62870	0.666	273	213		100.1	2.61941	1.28169	100.368
2616	513	62870	0.666	273	212		100.1	2.61941	1.28774	100.368
2618	513	62870	0.666	273	212		100.1	2.61941	1.28774	100.368
2620	513	62870	0.666	273	212		100.1	2.61941	1.28774	100.368
2622	514	62870	0.667	273	213		100.1	2.7735	1.28169	100.368
2624	514	62870	0.666	273	213		100.1	2.61941	1.28169	100.368
2626	515	62870	0.666	273	213		100.1	2.61941	1.28169	100.368
2628	515	62807	0.666	273	212		100	2.61941	1.28774	100.368
2630	515	62807	0.668	273	212		100	2.92758	1.28774	100.368
2632	516	62807	0.668	273	212		100	2.92758	1.28774	100.368
2634	516	62870	0.667	273	212		100.1	2.7735	1.28774	100.368
2636	516	62870	0.667	273	212		100.1	2.7735	1.28774	100.368
2638	517	62870	0.668	273	211		100.1	2.92758	1.29384	100.368
2640	517	62870	0.668	273	212		100.1	2.92758	1.28774	100.368
2642	517	62870	0.667	273	211		100.1	2.7735	1.29384	100.368
2644	518	62870	0.667	273	211		100.1	2.7735	1.29384	100.368
2646	518	62870	0.667	273	211		100.1	2.7735	1.29384	100.368
2648	518	62870	0.669	273	211		100.1	3.08166	1.29384	100.368
2650	519	62932	0.667	273	212		100.199	2.7735	1.28774	100.368
2652	519	62932	0.667	273	212		100.199	2.7735	1.28774	100.368
2654	520	62932	0.667	273	212		100.199	2.7735	1.28774	100.368
2656	520	62932	0.667	273	212		100.199	2.7735	1.28774	100.368
2658	520	62932	0.667	273	212		100.199	2.7735	1.28774	100.368
2660	521	62932	0.666	273	213		100.199	2.61941	1.28169	100.368
2662	521	62932	0.666	273	213		100.199	2.61941	1.28169	100.368
2664	521	62932	0.666	273	213		100.199	2.61941	1.28169	100.368
2666	521	62932	0.666	273	213		100.199	2.61941	1.28169	100.368
2668	522	62932	0.666	273	212		100.199	2.61941	1.28774	100.368
2670	522	62932	0.666	273	212		100.199	2.61941	1.28774	100.368
2672	523	62932	0.666	273	212		100.199	2.61941	1.28774	100.368
2674	523	62932	0.666	273	213		100.199	2.61941	1.28169	100.368
2676	524	62932	0.666	273	213		100.199	2.61941	1.28169	100.368
2678	524	62932	0.666	273	213		100.199	2.61941	1.28169	100.368
2680	524	62932	0.666	273	212		100.199	2.61941	1.28774	100.368
2682	525	62932	0.666	273	212		100.199	2.61941	1.28774	100.368
2684	525	62932	0.666	273	212		100.199	2.61941	1.28774	100.368
2686	525	62932	0.666	273	213		100.199	2.61941	1.28169	100.368
2688	526	62932	0.667	273	213		100.199	2.7735	1.28169	100.368
2690	526	62932	0.666	273	212		100.199	2.61941	1.28774	100.368
2692	526	62932	0.667	273	212		100.199	2.7735	1.28774	100.368
2694	527	62932	0.666	273	213		100.199	2.61941	1.28169	100.368
2696	527	62932	0.666	273	213		100.199	2.61941	1.28169	100.368
2698	527	62932	0.666	273	213		100.199	2.61941	1.28169	100.368
2700	528	62932	0.666	273	212		100.199	2.61941	1.28774	100.368
2702	528	62932	0.666	273	212		100.199	2.61941	1.28774	100.368
2704	528	62932	0.667	273	212		100.199	2.7735	1.28774	100.368
2706	529	62807	0.666	272	212		100	2.61941	1.28302	100
2708	529	62807	0.666	272	212		100	2.61941	1.28302	100
2710	529	62932	0.666	273	213		100.199	2.61941	1.28169	100.368
2712	530	62932	0.664	273	213		100.199	2.31125	1.28169	100.368
2714	530	62932	0.665	273	213		100.199	2.46533	1.28169	100.368
2716	531	62932	0.665	273	213		100.199	2.46533	1.28169	100.368
2718	531	62932	0.665	273	212		100.199	2.46533	1.28774	100.368
2720	531	62932	0.665	273	212		100.199	2.46533	1.28774	100.368
2722	531	62932	0.665	273	212		100.199	2.46533	1.28774	100.368
2724	532	62932	0.664	273	212		100.199	2.31125	1.28774	100.368
2726	532	62932	0.665	273	213		100.199	2.46533	1.28169	100.368
2728	533	62870	0.666	273	213		100.1	2.61941	1.28169	100.368
2730	533	62932	0.667	273	213		100.199	2.7735	1.28169	100.368
2732	533	62932	0.666	273	213		100.199	2.61941	1.28169	100.368
2734	534	62932	0.666	273	213		100.199	2.61941	1.28169	100.368
2736	534	62932	0.666	273	213		100.199	2.61941	1.28169	100.368
2738	534	62932	0.666	273	213		100.199	2.61941	1.28169	100.368
2740	535	62932	0.666	273	213		100.199	2.61941	1.28169	100.368
2742	535	62932	0.667	273	213		100.199	2.7735	1.28169	100.368
2744	536	62932	0.667	273	213		100.199	2.7735	1.28169	100.368
2746	536	62932	0.666	273	213		100.199	2.61941	1.28169	100.368
2748	536	62932	0.665	273	213		100.199	2.46533	1.28169	100.368
2750	537	62932	0.666	273	213		100.199	2.61941	1.28169	100.368
2752	537	62932	0.665	273	213		100.199	2.46533	1.28169	100.368
2754	537	62932	0.667	273	213		100.199	2.7735	1.28169	100.368
2756	538	62932	0.666	273	213		100.199	2.61941	1.28169	100.368
2758	538	62932	0.667	273	212		100.199	2.7735	1.28774	100.368
2760	539	62932	0.667	273	212		100.199	2.7735	1.28774	100.368
2762	539	62932	0.667	273	212		100.199	2.7735	1.28774	100.368
2764	539	62932	0.667	273	213		100.199	2.7735	1.28169	100.368
2766	540	62932	0.666	273	213		100.199	2.61941	1.28169	100.368
2768	540	62932	0.665	273	213		100.199	2.46533	1.28169	100.368
2770	540	62932	0.665	273	213		100.199	2.46533	1.28169	100.368
2772	541	62870	0.666	273	213		100.1	2.61941	1.28169	100.368
2774	541	62870	0.666	272	213		100.1	2.61941	1.277	100
2776	541	62870	0.666	272	212		100.1	2.61941	1.28302	100
2778	541	62870	0.665	272	212		100.1	2.46533	1.28302	100
2780	542	62870	0.667	272	213		100.1	2.7735	1.277	100
2782	542	62870	0.665	272	213		100.1	2.46533	1.277	100
2784	543	62870	0.665	272	212		100.1	2.46533	1.28302	100
2786	543	62870	0.665	273	212		100.1	2.46533	1.28774	100.368
2788	543	62932	0.666	273	213		100.199	2.61941	1.28169	100.368
2790	544	62932	0.666	273	213		100.199	2.61941	1.28169	100.368
2792	544	62807	0.666	272	213		100	2.61941	1.277	100
2794	545	62807	0.666	272	212		100	2.61941	1.28302	100
2796	545	62932	0.667	273	212		100.199	2.7735	1.28774	100.368
2798	545	62932	0.665	273	213		100.199	2.46533	1.28169	100.368
2800	546	62932	0.667	273	213		100.199	2.7735	1.28169	100.368
2802	546	62870	0.666	272	213		100.1	2.61941	1.277	100
2804	546	62870	0.667	272	213		100.1	2.7735	1.277	100
2806	547	62870	0.667	272	213		100.1	2.7735	1.277	100
2808	547	62932	0.667	273	213		100.199	2.7735	1.28169	100.368
2810	547	62932	0.667	273	212		100.199	2.7735	1.28774	100.368
2812	548	62932	0.667	273	212		100.199	2.7735	1.28774	100.368
2814	548	62932	0.667	273	213		100.199	2.7735	1.28169	100.368
2816	549	62932	0.667	273	213		100.199	2.7735	1.28169	100.368
2818	549	62932	0.664	273	213		100.199	2.31125	1.28169	100.368
2820	549	62932	0.664	273	213		100.199	2.31125	1.28169	100.368
2822	550	62932	0.664	273	213		100.199	2.31125	1.28169	100.368
2824	550	62870	0.667	272	213		100.1	2.7735	1.277	100
2826	550	62870	0.667	272	213		100.1	2.7735	1.277	100
2828	550	62932	0.667	273	213		100.199	2.7735	1.28169	100.368
2830	551	62932	0.667	273	213		100.199	2.7735	1.28169	100.368
2832	551	62932	0.666	273	212		100.199	2.61941	1.28774	100.368
2834	551	62932	0.666	273	212		100.199	2.61941	1.28774	100.368
2836	552	62932	0.666	273	212		100.199	2.61941	1.28774	100.368
2838	552	62932	0.666	273	212		100.199	2.61941	1.28774	100.368
2840	553	62932	0.666	273	212		100.199	2.61941	1.28774	100.368
2842	553	62932	0.667	273	212		100.199	2.7735	1.28774	100.368
2844	553	62870	0.665	273	212		100.1	2.46533	1.28774	100.368
2846	554	62932	0.666	273	212		100.199	2.61941	1.28774	100.368
2848	554	62870	0.666	272	213		100.1	2.61941	1.277	100
2850	554	62870	0.667	273	213		100.1	2.7735	1.28169	100.368
2852	555	62870	0.667	273	213		100.1	2.7735	1.28169	100.368
2854	555	62870	0.667	273	212		100.1	2.7735	1.28774	100.368
2856	555	62870	0.666	273	212		100.1	2.61941	1.28774	100.368
2858	556	62870	0.666	272	212		100.1	2.61941	1.28302	100
2860	556	62870	0.665	272	213		100.1	2.46533	1.277	100
2862	556	62870	0.665	273	214		100.1	2.46533	1.2757	100.368
2864	557	62870	0.664	273	214		100.1	2.31125	1.2757	100.368
2866	557	62870	0.664	273	213		100.1	2.31125	1.28169	100.368
2868	558	62870	0.667	272	213		100.1	2.7735	1.277	100
2870	558	62870	0.667	272	213		100.1	2.7735	1.277	100
2872	558	62870	0.666	272	213		100.1	2.61941	1.277	100
2874	558	62870	0.666	272	213		100.1	2.61941	1.277	100
2876	559	62870	0.668	272	213		100.1	2.92758	1.277	100
2878	559	62870	0.668	272	213		100.1	2.92758	1.277	100
2880	560	62870	0.668	272	213		100.1	2.92758	1.277	100
2882	560	62870	0.669	272	213		100.1	3.08166	1.277	100
2884	560	62870	0.669	272	213		100.1	3.08166	1.277	100
2886	561	62870	0.667	272	213		100.1	2.7735	1.277	100
2888	561	62870	0.667	272	213		100.1	2.7735	1.277	100
2890	562	62870	0.667	272	213		100.1	2.7735	1.277	100
2892	562	62870	0.668	272	213		100.1	2.92758	1.277	100
2894	562	62870	0.667	272	213		100.1	2.7735	1.277	100
2896	563	62870	0.666	272	213		100.1	2.61941	1.277	100
2898	563	62870	0.666	272	214		100.1	2.61941	1.27103	100
2900	563	62870	0.667	272	213		100.1	2.7735	1.277	100
2902	564	62932	0.669	272	214		100.199	3.08166	1.27103	100
2904	564	62932	0.669	272	214		100.199	3.08166	1.27103	100
2906	564	62932	0.669	272	214		100.199	3.08166	1.27103	100
2908	565	62932	0.666	272	213		100.199	2.61941	1.277	100
2910	565	62870	0.669	272	213		100.1	3.08166	1.277	100
2912	565	62870	0.669	272	213		100.1	3.08166	1.277	100
2914	566	62807	0.669	272	213		100	3.08166	1.277	100
2916	566	62807	0.668	272	213		100	2.92758	1.277	100
2918	566	62870	0.667	272	213		100.1	2.7735	1.277	100
2920	567	62870	0.668	272	213		100.1	2.92758	1.277	100
2922	567	62870	0.667	272	213		100.1	2.7735	1.277	100
2924	567	62870	0.666	272	213		100.1	2.61941	1.277	100
2926	568	62932	0.653	272	231		100.199	0.61633	1.17749	100
2928	568	62932	0.653	272	231		100.199	0.61633	1.17749	100
2930	569	62932	0.665	272	214		100.199	2.46533	1.27103	100
2932	569	62932	0.666	272	214		100.199	2.61941	1.27103	100
2934	569	62932	0.665	272	214		100.199	2.46533	1.27103	100
2936	569	62932	0.666	272	214		100.199	2.61941	1.27103	100
2938	570	62807	0.666	272	212		100	2.61941	1.28302	100
2940	570	62807	0.666	272	212		100	2.61941	1.28302	100
2942	571	62807	0.666	272	213		100	2.61941	1.277	100
2944	571	62995	0.666	273	214		100.299	2.61941	1.2757	100.368
2946	571	62932	0.666	273	213		100.199	2.61941	1.28169	100.368
2948	572	62932	0.666	273	213		100.199	2.61941	1.28169	100.368
2950	572	62870	0.665	272	213		100.1	2.46533	1.277	100
2952	572	62870	0.667	272	213		100.1	2.7735	1.277	100
2954	573	62932	0.667	272	213		100.199	2.7735	1.277	100
2956	573	62932	0.668	272	213		100.199	2.92758	1.277	100
2958	574	62870	0.668	272	213		100.1	2.92758	1.277	100
2960	574	62870	0.668	272	213		100.1	2.92758	1.277	100
2962	574	62870	0.668	272	213		100.1	2.92758	1.277	100
2964	574	62870	0.668	272	213		100.1	2.92758	1.277	100
2966	575	62870	0.668	272	213		100.1	2.92758	1.277	100
2968	575	62807	0.668	272	213		100	2.92758	1.277	100
2970	576	62807	0.668	272	213		100	2.92758	1.277	100
2972	576	62807	0.668	272	213		100	2.92758	1.277	100
2974	576	62870	0.666	272	213		100.1	2.61941	1.277	100
2976	577	62870	0.667	272	213		100.1	2.7735	1.277	100
2978	577	62932	0.667	272	213		100.199	2.7735	1.277	100
2980	577	62870	0.667	272	213		100.1	2.7735	1.277	100
2982	578	62870	0.666	272	213		100.1	2.61941	1.277	100
2984	578	62870	0.666	272	213		100.1	2.61941	1.277	100
2986	578	62870	0.669	272	213		100.1	3.08166	1.277	100
2988	579	62870	0.669	272	213		100.1	3.08166	1.277	100
2990	579	62870	0.668	272	213		100.1	2.92758	1.277	100
2992	579	62870	0.667	272	213		100.1	2.7735	1.277	100
2994	580	62870	0.668	272	213		100.1	2.92758	1.277	100
2996	580	62870	0.667	272	213		100.1	2.7735	1.277	100
2998	580	62870	0.667	272	213		100.1	2.7735	1.277	100
3000	581	62932	0.654	272	231		100.199	0.77042	1.17749	100
3002	581	62932	0.653	272	231		100.199	0.61633	1.17749	100
3004	581	62932	0.653	272	231		100.199	0.61633	1.17749	100
3006	582	62932	0.654	272	231		100.199	0.77042	1.17749	100
3008	582	62932	0.667	272	213		100.199	2.7735	1.277	100
3010	583	62932	0.667	272	213		100.199	2.7735	1.277	100
3012	583	62870	0.667	272	213		100.1	2.7735	1.277	100
3014	583	62870	0.667	272	213		100.1	2.7735	1.277	100
3016	584	62870	0.667	272	213		100.1	2.7735	1.277	100
3018	584	62932	0.667	272	213		100.199	2.7735	1.277	100
3020	584	62932	0.667	272	213		100.199	2.7735	1.277	100
3022	585	62932	0.667	272	213		100.199	2.7735	1.277	100
3024	585	62932	0.667	272	213		100.199	2.7735	1.277	100
3026	585	62870	0.667	272	213		100.1	2.7735	1.277	100
3028	586	62870	0.667	272	213		100.1	2.7735	1.277	100
3030	586	62870	0.667	272	213		100.1	2.7735	1.277	100
3032	586	62870	0.667	272	213		100.1	2.7735	1.277	100
3034	587	62870	0.666	272	213		100.1	2.61941	1.277	100
3036	587	62870	0.666	272	214		100.1	2.61941	1.27103	100
3038	588	62870	0.666	272	214		100.1	2.61941	1.27103	100
3040	588	62870	0.666	272	213		100.1	2.61941	1.277	100
3042	588	62870	0.666	272	213		100.1	2.61941	1.277	100
3044	589	62870	0.666	272	213		100.1	2.61941	1.277	100
3046	589	62932	0.666	272	213		100.199	2.61941	1.277	100
3048	589	62932	0.666	272	214		100.199	2.61941	1.27103	100
3050	589	62870	0.668	272	213		100.1	2.92758	1.277	100
3052	590	62870	0.667	272	214		100.1	2.7735	1.27103	100
3054	590	62932	0.667	272	213		100.199	2.7735	1.277	100
3056	591	62932	0.667	272	213		100.199	2.7735	1.277	100
3058	591	62932	0.667	272	213		100.199	2.7735	1.277	100
3060	591	62870	0.667	272	214		100.1	2.7735	1.27103	100
3062	592	62870	0.667	272	214		100.1	2.7735	1.27103	100
3064	592	62932	0.667	272	213		100.199	2.7735	1.277	100
3066	592	62932	0.666	272	213		100.199	2.61941	1.277	100
3068	593	62932	0.666	272	213		100.199	2.61941	1.277	100
3070	593	62932	0.665	272	213		100.199	2.46533	1.277	100
3072	594	62932	0.666	272	213		100.199	2.61941	1.277	100
3074	594	62932	0.667	272	213		100.199	2.7735	1.277	100
3076	594	62932	0.667	272	213		100.199	2.7735	1.277	100
3078	595	62932	0.667	272	213		100.199	2.7735	1.277	100
3080	595	62995	0.665	272	214		100.299	2.46533	1.27103	100
3082	595	62995	0.665	272	214		100.299	2.46533	1.27103	100
3084	596	62932	0.667	272	213		100.199	2.7735	1.277	100
3086	596	62932	0.667	272	213		100.199	2.7735	1.277	100
3088	597	62932	0.666	272	213		100.199	2.61941	1.277	100
3090	597	62995	0.665	272	214		100.299	2.46533	1.27103	100
3092	597	63058	0.665	272	214		100.4	2.46533	1.27103	100
3094	597	63058	0.665	272	214		100.4	2.46533	1.27103	100
3096	598	63058	0.653	273	232		100.4	0.61633	1.17672	100.368
3098	598	63058	0.653	273	232		100.4	0.61633	1.17672	100.368
3100	599	62932	0.665	272	214		100.199	2.46533	1.27103	100
3102	599	62932	0.666	272	214		100.199	2.61941	1.27103	100
3104	599	62932	0.666	272	214		100.199	2.61941	1.27103	100
3106	600	62995	0.666	272	214		100.299	2.61941	1.27103	100
3108	600	62995	0.666	272	214		100.299	2.61941	1.27103	100
3110	601	62995	0.667	272	214		100.299	2.7735	1.27103	100
3112	601	62932	0.667	272	214		100.199	2.7735	1.27103	100
3114	601	62932	0.667	272	214		100.199	2.7735	1.27103	100
3116	601	62932	0.667	272	214		100.199	2.7735	1.27103	100
3118	602	62932	0.667	272	213		100.199	2.7735	1.277	100
3120	602	62932	0.667	272	214		100.199	2.7735	1.27103	100
3122	603	62932	0.666	272	213		100.199	2.61941	1.277	100
3124	603	62932	0.667	272	214		100.199	2.7735	1.27103	100
3126	603	62932	0.667	272	214		100.199	2.7735	1.27103	100
3128	604	62932	0.667	272	214		100.199	2.7735	1.27103	100
3130	604	62932	0.667	272	213		100.199	2.7735	1.277	100
3132	604	62932	0.668	272	213		100.199	2.92758	1.277	100
3134	605	62995	0.668	272	213		100.299	2.92758	1.277	100
3136	605	62995	0.667	273	214		100.299	2.7735	1.2757	100.368
3138	605	63058	0.653	273	231		100.4	0.61633	1.18182	100.368
3140	606	63058	0.653	273	231		100.4	0.61633	1.18182	100.368
3142	606	62995	0.668	272	214		100.299	2.92758	1.27103	100
3144	606	62995	0.668	272	213		100.299	2.92758	1.277	100
3146	607	62995	0.668	272	213		100.299	2.92758	1.277	100
3148	607	62995	0.668	273	213		100.299	2.92758	1.28169	100.368
3150	608	62995	0.668	273	214		100.299	2.92758	1.2757	100.368
3152	608	62995	0.669	273	214		100.299	3.08166	1.2757	100.368
3154	608	62995	0.669	273	214		100.299	3.08166	1.2757	100.368
3156	608	62995	0.669	273	213		100.299	3.08166	1.28169	100.368
3158	609	62995	0.668	273	213		100.299	2.92758	1.28169	100.368
3160	609	63058	0.666	273	213		100.4	2.61941	1.28169	100.368
3162	609	63058	0.666	273	213		100.4	2.61941	1.28169	100.368
3164	610	63058	0.667	273	214		100.4	2.7735	1.2757	100.368
3166	610	63058	0.667	273	214		100.4	2.7735	1.2757	100.368
3168	611	63058	0.669	273	214		100.4	3.08166	1.2757	100.368
3170	611	63058	0.669	273	214		100.4	3.08166	1.2757	100.368
3172	611	63058	0.669	273	214		100.4	3.08166	1.2757	100.368
3174	612	63058	0.668	273	214		100.4	2.92758	1.2757	100.368
3176	612	63371	0.649	273	243		100.898	0	1.12346	100.368
3178	612	63371	0.649	273	243		100.898	0	1.12346	100.368
3180	613	63183	0.654	273	232		100.599	0.77042	1.17672	100.368
3182	613	63183	0.654	273	232		100.599	0.77042	1.17672	100.368
3184	613	63183	0.654	273	232		100.599	0.77042	1.17672	100.368
3186	614	63183	0.653	273	232		100.599	0.61633	1.17672	100.368
3188	614	63120	0.665	273	214		100.498	2.46533	1.2757	100.368
3190	615	63058	0.666	273	214		100.4	2.61941	1.2757	100.368
3192	615	63058	0.666	273	214		100.4	2.61941	1.2757	100.368
3194	615	63058	0.667	273	214		100.4	2.7735	1.2757	100.368
3196	616	63058	0.667	273	214		100.4	2.7735	1.2757	100.368
3198	616	63120	0.666	273	214		100.498	2.61941	1.2757	100.368
3200	616	63120	0.664	273	214		100.498	2.31125	1.2757	100.368
3202	617	63183	0.666	273	214		100.599	2.61941	1.2757	100.368
3204	617	63183	0.654	273	232		100.599	0.77042	1.17672	100.368
3206	617	63183	0.654	273	232		100.599	0.77042	1.17672	100.368
3208	618	63183	0.654	273	232		100.599	0.77042	1.17672	100.368
3210	618	63183	0.668	273	214		100.599	2.92758	1.2757	100.368
3212	618	63183	0.668	273	214		100.599	2.92758	1.2757	100.368
3214	619	63434	0.662	273	225		100.998	2.00308	1.21333	100.368
3216	619	63434	0.65	273	243		100.998	0.15408	1.12346	100.368
3218	619	63434	0.65	273	243		100.998	0.15408	1.12346	100.368
3220	620	63183	0.666	273	214		100.599	2.61941	1.2757	100.368
3222	620	63183	0.666	273	214		100.599	2.61941	1.2757	100.368
3224	621	63183	0.667	273	214		100.599	2.7735	1.2757	100.368
3226	621	63183	0.667	273	214		100.599	2.7735	1.2757	100.368
3228	621	63246	0.667	273	214		100.699	2.7735	1.2757	100.368
3230	622	63246	0.653	273	232		100.699	0.61633	1.17672	100.368
3232	622	63246	0.653	273	232		100.699	0.61633	1.17672	100.368
3234	622	63246	0.653	273	232		100.699	0.61633	1.17672	100.368
3236	623	63246	0.654	273	232		100.699	0.77042	1.17672	100.368
3238	623	63183	0.666	273	214		100.599	2.61941	1.2757	100.368
3240	623	63183	0.666	273	214		100.599	2.61941	1.2757	100.368
3242	624	63183	0.665	273	214		100.599	2.46533	1.2757	100.368
3244	624	63183	0.663	273	214		100.599	2.15716	1.2757	100.368
3246	625	63246	0.663	273	214		100.699	2.15716	1.2757	100.368
3248	625	63183	0.667	273	214		100.599	2.7735	1.2757	100.368
3250	625	63183	0.667	273	214		100.599	2.7735	1.2757	100.368
3252	625	63183	0.667	273	214		100.599	2.7735	1.2757	100.368
3254	626	63183	0.667	273	214		100.599	2.7735	1.2757	100.368
3256	626	63246	0.667	273	214		100.699	2.7735	1.2757	100.368
3258	626	63246	0.667	273	214		100.699	2.7735	1.2757	100.368
3260	627	63246	0.667	273	214		100.699	2.7735	1.2757	100.368
3262	627	63246	0.666	273	214		100.699	2.61941	1.2757	100.368
3264	628	63246	0.666	273	214		100.699	2.61941	1.2757	100.368
3266	628	63246	0.666	273	214		100.699	2.61941	1.2757	100.368
3268	628	63246	0.666	273	214		100.699	2.61941	1.2757	100.368
3270	629	63246	0.664	273	214		100.699	2.31125	1.2757	100.368
3272	629	63246	0.667	273	214		100.699	2.7735	1.2757	100.368
3274	630	63308	0.655	273	231		100.798	0.9245	1.18182	100.368
3276	630	63308	0.655	273	231		100.798	0.9245	1.18182	100.368
3278	630	63308	0.655	273	231		100.798	0.9245	1.18182	100.368
3280	631	63308	0.668	273	215		100.798	2.92758	1.26977	100.368
3282	631	63308	0.669	273	214		100.798	3.08166	1.2757	100.368
3284	631	63308	0.669	273	214		100.798	3.08166	1.2757	100.368
3286	632	63308	0.669	273	214		100.798	3.08166	1.2757	100.368
3288	632	63308	0.669	273	214		100.798	3.08166	1.2757	100.368
3290	632	63308	0.669	273	214		100.798	3.08166	1.2757	100.368
3292	633	63308	0.669	273	214		100.798	3.08166	1.2757	100.368
3294	633	63308	0.668	273	214		100.798	2.92758	1.2757	100.368
3296	633	63308	0.668	273	214		100.798	2.92758	1.2757	100.368
3298	634	63308	0.669	273	214		100.798	3.08166	1.2757	100.368
3300	634	63308	0.669	273	214		100.798	3.08166	1.2757	100.368
3302	635	63308	0.669	273	214		100.798	3.08166	1.2757	100.368
3304	635	63308	0.666	273	214		100.798	2.61941	1.2757	100.368
3306	635	63308	0.666	273	215		100.798	2.61941	1.26977	100.368
3308	636	63308	0.666	273	214		100.798	2.61941	1.2757	100.368
3310	636	63371	0.669	273	215		100.898	3.08166	1.26977	100.368
3312	636	63371	0.669	273	214		100.898	3.08166	1.2757	100.368
3314	637	63371	0.669	273	215		100.898	3.08166	1.26977	100.368
3316	637	63434	0.669	273	231		100.998	3.08166	1.18182	100.368
3318	637	63434	0.669	273	231		100.998	3.08166	1.18182	100.368
3320	638	63434	0.669	273	214		100.998	3.08166	1.2757	100.368
3322	638	63434	0.667	273	214		100.998	2.7735	1.2757	100.368
3324	638	63371	0.667	273	214		100.898	2.7735	1.2757	100.368
3326	639	63434	0.652	273	232		100.998	0.46225	1.17672	100.368
3328	639	63371	0.667	273	214		100.898	2.7735	1.2757	100.368
3330	640	63371	0.667	273	214		100.898	2.7735	1.2757	100.368
3332	640	63371	0.667	273	214		100.898	2.7735	1.2757	100.368
3334	640	63371	0.667	273	214		100.898	2.7735	1.2757	100.368
3336	640	63371	0.668	273	214		100.898	2.92758	1.2757	100.368
3338	641	63371	0.668	273	215		100.898	2.92758	1.26977	100.368
3340	641	63559	0.645	274	224		101.197	-0.61633	1.22321	100.735
3342	642	63559	0.645	274	224		101.197	-0.61633	1.22321	100.735
3344	642	63559	0.645	274	224		101.197	-0.61633	1.22321	100.735
3346	642	63559	0.645	274	224		101.197	-0.61633	1.22321	100.735
3348	643	63559	0.646	274	224		101.197	-0.46225	1.22321	100.735
3350	643	63371	0.665	273	214		100.898	2.46533	1.2757	100.368
3352	643	63371	0.666	273	214		100.898	2.61941	1.2757	100.368
3354	644	63371	0.666	273	214		100.898	2.61941	1.2757	100.368
3356	644	63371	0.665	273	214		100.898	2.46533	1.2757	100.368
3358	644	63371	0.665	273	214		100.898	2.46533	1.2757	100.368
3360	645	63371	0.665	273	214		100.898	2.46533	1.2757	100.368
3362	645	63371	0.666	273	214		100.898	2.61941	1.2757	100.368
3364	645	63622	0.646	274	224		101.298	-0.46225	1.22321	100.735
3366	646	63622	0.647	274	224		101.298	-0.30817	1.22321	100.735
3368	646	63622	0.646	274	224		101.298	-0.46225	1.22321	100.735
3370	646	63622	0.646	274	224		101.298	-0.46225	1.22321	100.735
3372	647	63622	0.645	274	224		101.298	-0.61633	1.22321	100.735
3374	647	63622	0.645	274	224		101.298	-0.61633	1.22321	100.735
3376	647	63622	0.645	274	224		101.298	-0.61633	1.22321	100.735
3378	648	63622	0.645	274	224		101.298	-0.61633	1.22321	100.735
3380	648	63622	0.645	274	224		101.298	-0.61633	1.22321	100.735
3382	648	63622	0.662	273	224		101.298	2.00308	1.21875	100.368
3384	649	63622	0.665	273	224		101.298	2.46533	1.21875	100.368
3386	649	63496	0.667	273	215		101.097	2.7735	1.26977	100.368
3388	650	63684	0.665	274	224		101.396	2.46533	1.22321	100.735
3390	650	63747	0.667	274	225		101.497	2.7735	1.21778	100.735
3392	650	63935	0.677	274	243		101.796	4.31433	1.12757	100.735
3394	650	63935	0.678	274	243		101.796	4.46841	1.12757	100.735
3396	651	63935	0.678	274	244		101.796	4.46841	1.12295	100.735
3398	651	63998	0.678	274	244		101.896	4.46841	1.12295	100.735
3400	652	63998	0.679	274	244		101.896	4.6225	1.12295	100.735
3402	652	63935	0.679	274	244		101.796	4.6225	1.12295	100.735
3404	652	63935	0.68	274	244		101.796	4.77658	1.12295	100.735
3406	653	63935	0.679	274	243		101.796	4.6225	1.12757	100.735
3408	653	63810	0.664	274	226		101.597	2.31125	1.21239	100.735
3410	653	63810	0.664	274	226		101.597	2.31125	1.21239	100.735
3412	654	63747	0.664	274	225		101.497	2.31125	1.21778	100.735
3414	654	63935	0.676	274	243		101.796	4.16025	1.12757	100.735
3416	654	63747	0.661	274	226		101.497	1.849	1.21239	100.735
3418	655	63935	0.677	274	243		101.796	4.31433	1.12757	100.735
3420	655	63810	0.664	274	226		101.597	2.31125	1.21239	100.735
3422	656	63872	0.664	274	243		101.696	2.31125	1.12757	100.735
3424	656	63810	0.664	274	225		101.597	2.31125	1.21778	100.735
3426	656	63747	0.665	274	225		101.497	2.46533	1.21778	100.735
3428	656	63747	0.665	274	225		101.497	2.46533	1.21778	100.735
3430	657	63747	0.665	274	225		101.497	2.46533	1.21778	100.735
3432	657	63559	0.668	274	215		101.197	2.92758	1.27442	100.735
3434	658	63559	0.668	274	214		101.197	2.92758	1.28037	100.735
3436	658	63559	0.667	274	215		101.197	2.7735	1.27442	100.735
3438	658	63622	0.666	274	215		101.298	2.61941	1.27442	100.735
3440	659	63622	0.666	274	215		101.298	2.61941	1.27442	100.735
3442	659	63872	0.662	274	224		101.696	2.00308	1.22321	100.735
3444	659	63872	0.667	274	225		101.696	2.7735	1.21778	100.735
3446	660	63872	0.663	274	225		101.696	2.15716	1.21778	100.735
3448	660	63872	0.667	274	225		101.696	2.7735	1.21778	100.735
3450	660	63810	0.666	274	225		101.597	2.61941	1.21778	100.735
3452	661	63872	0.666	274	225		101.696	2.61941	1.21778	100.735
3454	661	63872	0.666	274	224		101.696	2.61941	1.22321	100.735
3456	661	63872	0.666	274	224		101.696	2.61941	1.22321	100.735
3458	662	63872	0.666	274	224		101.696	2.61941	1.22321	100.735
3460	662	63935	0.666	275	225		101.796	2.61941	1.22222	101.103
3462	662	63935	0.666	275	225		101.796	2.61941	1.22222	101.103
3464	663	63935	0.666	275	224		101.796	2.61941	1.22768	101.103
3466	663	63872	0.648	275	224		101.696	-0.15408	1.22768	101.103
3468	664	63872	0.648	275	224		101.696	-0.15408	1.22768	101.103
3470	664	63872	0.648	275	224		101.696	-0.15408	1.22768	101.103
3472	664	63872	0.667	275	224		101.696	2.7735	1.22768	101.103
3474	665	63872	0.667	274	225		101.696	2.7735	1.21778	100.735
3476	665	63872	0.665	274	225		101.696	2.46533	1.21778	100.735
3478	665	63872	0.665	274	224		101.696	2.46533	1.22321	100.735
3480	666	63935	0.666	274	224		101.796	2.61941	1.22321	100.735
3482	666	63935	0.666	274	224		101.796	2.61941	1.22321	100.735
3484	666	63872	0.668	274	224		101.696	2.92758	1.22321	100.735
3486	667	63872	0.668	274	224		101.696	2.92758	1.22321	100.735
3488	667	63872	0.668	274	224		101.696	2.92758	1.22321	100.735
3490	667	63935	0.668	274	224		101.796	2.92758	1.22321	100.735
3492	668	63998	0.668	275	224		101.896	2.92758	1.22768	101.103
3494	668	63935	0.666	274	225		101.796	2.61941	1.21778	100.735
3496	668	63998	0.667	275	225		101.896	2.7735	1.22222	101.103
3498	669	63935	0.666	274	225		101.796	2.61941	1.21778	100.735
3500	669	63998	0.667	275	225		101.896	2.7735	1.22222	101.103
3502	670	64060	0.668	275	224		101.995	2.92758	1.22768	101.103
3504	670	64060	0.668	275	224		101.995	2.92758	1.22768	101.103
3506	670	63935	0.667	274	225		101.796	2.7735	1.21778	100.735
3508	670	63935	0.667	274	225		101.796	2.7735	1.21778	100.735
3510	671	63935	0.667	274	225		101.796	2.7735	1.21778	100.735
3512	671	64060	0.666	275	225		101.995	2.61941	1.22222	101.103
3514	671	64060	0.667	275	225		101.995	2.7735	1.22222	101.103
3516	672	64060	0.666	275	225		101.995	2.61941	1.22222	101.103
3518	672	63872	0.665	274	225		101.696	2.46533	1.21778	100.735
3520	673	63872	0.665	274	225		101.696	2.46533	1.21778	100.735
3522	673	64060	0.666	275	225		101.995	2.61941	1.22222	101.103
3524	673	64060	0.666	275	225		101.995	2.61941	1.22222	101.103
3526	674	64060	0.666	275	224		101.995	2.61941	1.22768	101.103
3528	674	63998	0.668	274	224		101.896	2.92758	1.22321	100.735
3530	674	63998	0.668	274	224		101.896	2.92758	1.22321	100.735
3532	675	63998	0.666	274	224		101.896	2.61941	1.22321	100.735
3534	675	64123	0.665	275	225		102.095	2.46533	1.22222	101.103
3536	675	64123	0.666	275	225		102.095	2.61941	1.22222	101.103
3538	676	64060	0.666	274	225		101.995	2.61941	1.21778	100.735
3540	676	64060	0.666	274	225		101.995	2.61941	1.21778	100.735
3542	677	64060	0.668	274	225		101.995	2.92758	1.21778	100.735
3544	677	64060	0.667	274	225		101.995	2.7735	1.21778	100.735
3546	677	64060	0.667	274	225		101.995	2.7735	1.21778	100.735
3548	678	64060	0.667	274	225		101.995	2.7735	1.21778	100.735
3550	678	64123	0.667	274	225		102.095	2.7735	1.21778	100.735
3552	678	64123	0.667	274	243		102.095	2.7735	1.12757	100.735
3554	678	64123	0.653	274	243		102.095	0.61633	1.12757	100.735
3556	679	64186	0.653	274	243		102.196	0.61633	1.12757	100.735
3558	679	64186	0.653	274	243		102.196	0.61633	1.12757	100.735
3560	680	64186	0.655	274	243		102.196	0.9245	1.12757	100.735
3562	680	64186	0.655	275	243		102.196	0.9245	1.13169	101.103
3564	680	64186	0.655	275	243		102.196	0.9245	1.13169	101.103
3566	681	64311	0.679	275	243		102.395	4.6225	1.13169	101.103
3568	681	64311	0.679	275	243		102.395	4.6225	1.13169	101.103
3570	681	64311	0.68	275	243		102.395	4.77658	1.13169	101.103
3572	682	64186	0.654	275	243		102.196	0.77042	1.13169	101.103
3574	682	64249	0.654	275	243		102.296	0.77042	1.13169	101.103
3576	682	64249	0.654	275	243		102.296	0.77042	1.13169	101.103
3578	683	64311	0.68	275	243		102.395	4.77658	1.13169	101.103
3580	683	64311	0.68	275	243		102.395	4.77658	1.13169	101.103
3582	684	64311	0.678	275	243		102.395	4.46841	1.13169	101.103
3584	684	64249	0.652	275	243		102.296	0.46225	1.13169	101.103
3586	684	64186	0.652	275	243		102.196	0.46225	1.13169	101.103
3588	685	64186	0.653	275	243		102.196	0.61633	1.13169	101.103
3590	685	64123	0.667	274	226		102.095	2.7735	1.21239	100.735
3592	685	64123	0.665	275	226		102.095	2.46533	1.21681	101.103
3594	686	64123	0.666	275	225		102.095	2.61941	1.22222	101.103
3596	686	64123	0.666	275	225		102.095	2.61941	1.22222	101.103
3598	687	64123	0.666	275	225		102.095	2.61941	1.22222	101.103
3600	687	64123	0.666	274	225		102.095	2.61941	1.21778	100.735
3602	687	64123	0.667	274	225		102.095	2.7735	1.21778	100.735
3604	688	64123	0.667	274	225		102.095	2.7735	1.21778	100.735
3606	688	64123	0.667	275	225		102.095	2.7735	1.22222	101.103
3608	688	64123	0.664	275	225		102.095	2.31125	1.22222	101.103
3610	688	64123	0.664	275	225		102.095	2.31125	1.22222	101.103
3612	689	64123	0.666	275	225		102.095	2.61941	1.22222	101.103
3614	689	64123	0.666	275	225		102.095	2.61941	1.22222	101.103
3616	690	64186	0.666	275	225		102.196	2.61941	1.22222	101.103
3618	690	64186	0.666	275	225		102.196	2.61941	1.22222	101.103
3620	690	64186	0.666	275	225		102.196	2.61941	1.22222	101.103
3622	690	64123	0.666	275	225		102.095	2.61941	1.22222	101.103
3624	691	64123	0.666	275	225		102.095	2.61941	1.22222	101.103
3626	691	64123	0.666	275	225		102.095	2.61941	1.22222	101.103
3628	692	64123	0.666	275	225		102.095	2.61941	1.22222	101.103
3630	692	64123	0.665	275	225		102.095	2.46533	1.22222	101.103
3632	692	64123	0.665	275	225		102.095	2.46533	1.22222	101.103
3634	692	64123	0.667	275	225		102.095	2.7735	1.22222	101.103
3636	693	64123	0.667	275	225		102.095	2.7735	1.22222	101.103
3638	693	64123	0.667	275	225		102.095	2.7735	1.22222	101.103
3640	694	64123	0.666	275	225		102.095	2.61941	1.22222	101.103
3642	694	64123	0.666	275	225		102.095	2.61941	1.22222	101.103
3644	694	64123	0.666	275	225		102.095	2.61941	1.22222	101.103
3646	695	64123	0.664	275	225		102.095	2.31125	1.22222	101.103
3648	695	64186	0.664	275	225		102.196	2.31125	1.22222	101.103
3650	695	64186	0.664	275	225		102.196	2.31125	1.22222	101.103
3652	696	64249	0.654	275	243		102.296	0.77042	1.13169	101.103
3654	696	64249	0.651	275	243		102.296	0.30817	1.13169	101.103
3656	696	64249	0.651	275	243		102.296	0.30817	1.13169	101.103
3658	697	64186	0.664	275	226		102.196	2.31125	1.21681	101.103
3660	697	64186	0.665	275	225		102.196	2.46533	1.22222	101.103
3662	698	64186	0.664	275	225		102.196	2.31125	1.22222	101.103
3664	698	64249	0.651	275	244		102.296	0.30817	1.12705	101.103
3666	698	64249	0.651	275	244		102.296	0.30817	1.12705	101.103
3668	698	64249	0.651	275	244		102.296	0.30817	1.12705	101.103
3670	699	64249	0.665	275	225		102.296	2.46533	1.22222	101.103
3672	699	64249	0.667	275	226		102.296	2.7735	1.21681	101.103
3674	700	64249	0.667	275	226		102.296	2.7735	1.21681	101.103
3676	700	64249	0.665	275	226		102.296	2.46533	1.21681	101.103
3678	700	64311	0.651	275	244		102.395	0.30817	1.12705	101.103
3680	701	64311	0.651	275	244		102.395	0.30817	1.12705	101.103
3682	701	64311	0.651	275	244		102.395	0.30817	1.12705	101.103
3684	701	64249	0.663	275	226		102.296	2.15716	1.21681	101.103
3686	702	64186	0.664	275	226		102.196	2.31125	1.21681	101.103
3688	702	64186	0.665	275	226		102.196	2.46533	1.21681	101.103
3690	702	64186	0.665	275	226		102.196	2.46533	1.21681	101.103
3692	703	64186	0.665	275	226		102.196	2.46533	1.21681	101.103
3694	703	64186	0.665	275	226		102.196	2.46533	1.21681	101.103
3696	703	64186	0.666	275	225		102.196	2.61941	1.22222	101.103
3698	704	64186	0.666	275	225		102.196	2.61941	1.22222	101.103
3700	704	64249	0.666	275	226		102.296	2.61941	1.21681	101.103
3702	705	64249	0.667	275	226		102.296	2.7735	1.21681	101.103
3704	705	64249	0.667	275	226		102.296	2.7735	1.21681	101.103
3706	705	64249	0.667	275	225		102.296	2.7735	1.22222	101.103
3708	705	64249	0.665	275	225		102.296	2.46533	1.22222	101.103
3710	706	64249	0.667	275	225		102.296	2.7735	1.22222	101.103
3712	706	64249	0.665	275	226		102.296	2.46533	1.21681	101.103
3714	706	64249	0.665	275	226		102.296	2.46533	1.21681	101.103
3716	707	64249	0.663	275	226		102.296	2.15716	1.21681	101.103
3718	707	64249	0.663	275	226		102.296	2.15716	1.21681	101.103
3720	707	64186	0.664	275	226		102.196	2.31125	1.21681	101.103
3722	708	64186	0.664	275	226		102.196	2.31125	1.21681	101.103
3724	708	64186	0.664	275	226		102.196	2.31125	1.21681	101.103
3726	709	64186	0.665	275	225		102.196	2.46533	1.22222	101.103
3728	709	64186	0.665	275	225		102.196	2.46533	1.22222	101.103
3730	709	64186	0.667	275	225		102.196	2.7735	1.22222	101.103
3732	710	64186	0.667	275	225		102.196	2.7735	1.22222	101.103
3734	710	64186	0.667	275	225		102.196	2.7735	1.22222	101.103
3736	710	64186	0.667	275	225		102.196	2.7735	1.22222	101.103
3738	711	64186	0.668	276	225		102.196	2.92758	1.22667	101.471
3740	711	64186	0.668	276	225		102.196	2.92758	1.22667	101.471
3742	711	64186	0.667	275	225		102.196	2.7735	1.22222	101.103
3744	712	64186	0.667	275	226		102.196	2.7735	1.21681	101.103
3746	712	64186	0.666	275	226		102.196	2.61941	1.21681	101.103
3748	712	64186	0.666	275	226		102.196	2.61941	1.21681	101.103
3750	713	64123	0.666	275	226		102.095	2.61941	1.21681	101.103
3752	713	64123	0.666	275	226		102.095	2.61941	1.21681	101.103
3754	714	64123	0.666	275	225		102.095	2.61941	1.22222	101.103
3756	714	64123	0.666	275	225		102.095	2.61941	1.22222	101.103
3758	714	64123	0.666	275	225		102.095	2.61941	1.22222	101.103
3760	715	64123	0.666	275	226		102.095	2.61941	1.21681	101.103
3762	715	64123	0.667	275	225		102.095	2.7735	1.22222	101.103
3764	715	64186	0.667	276	225		102.196	2.7735	1.22667	101.471
3766	716	64123	0.667	275	225		102.095	2.7735	1.22222	101.103
3768	716	64123	0.666	275	225		102.095	2.61941	1.22222	101.103
3770	716	64123	0.666	275	225		102.095	2.61941	1.22222	101.103
3772	717	64123	0.665	275	225		102.095	2.46533	1.22222	101.103
3774	717	64123	0.665	275	225		102.095	2.46533	1.22222	101.103
3776	718	64123	0.668	275	225		102.095	2.92758	1.22222	101.103
3778	718	64123	0.669	275	225		102.095	3.08166	1.22222	101.103
3780	718	64123	0.668	275	225		102.095	2.92758	1.22222	101.103
3782	718	64186	0.666	275	225		102.196	2.61941	1.22222	101.103
3784	719	64186	0.665	275	226		102.196	2.46533	1.21681	101.103
3786	719	64123	0.666	275	226		102.095	2.61941	1.21681	101.103
3788	719	64123	0.666	275	226		102.095	2.61941	1.21681	101.103
3790	720	64123	0.667	275	226		102.095	2.7735	1.21681	101.103
3792	720	64123	0.667	275	225		102.095	2.7735	1.22222	101.103
3794	720	64123	0.667	275	225		102.095	2.7735	1.22222	101.103
3796	721	64123	0.666	275	226		102.095	2.61941	1.21681	101.103
3798	721	64123	0.665	275	226		102.095	2.46533	1.21681	101.103
3800	721	64123	0.665	275	226		102.095	2.46533	1.21681	101.103
3802	722	64123	0.665	275	225		102.095	2.46533	1.22222	101.103
3804	722	64123	0.667	275	225		102.095	2.7735	1.22222	101.103
3806	723	64123	0.667	275	225		102.095	2.7735	1.22222	101.103
3808	723	64123	0.667	275	225		102.095	2.7735	1.22222	101.103
3810	723	64060	0.667	275	225		101.995	2.7735	1.22222	101.103
3812	724	64060	0.665	275	226		101.995	2.46533	1.21681	101.103
3814	724	64060	0.665	275	226		101.995	2.46533	1.21681	101.103
3816	724	64123	0.666	275	226		102.095	2.61941	1.21681	101.103
3818	725	64123	0.666	275	225		102.095	2.61941	1.22222	101.103
3820	725	64123	0.666	275	226		102.095	2.61941	1.21681	101.103
3822	725	64123	0.668	275	225		102.095	2.92758	1.22222	101.103
3824	726	64123	0.668	275	226		102.095	2.92758	1.21681	101.103
3826	726	64123	0.667	275	226		102.095	2.7735	1.21681	101.103
3828	726	64186	0.667	275	226		102.196	2.7735	1.21681	101.103
3830	727	64186	0.654	275	244		102.196	0.77042	1.12705	101.103
3832	727	64186	0.666	275	226		102.196	2.61941	1.21681	101.103
3834	727	64249	0.654	275	244		102.296	0.77042	1.12705	101.103
3836	728	64186	0.665	275	226		102.196	2.46533	1.21681	101.103
3838	728	64123	0.665	275	226		102.095	2.46533	1.21681	101.103
3840	729	64123	0.667	275	225		102.095	2.7735	1.22222	101.103
3842	729	64123	0.668	275	225		102.095	2.92758	1.22222	101.103
3844	729	64123	0.668	275	225		102.095	2.92758	1.22222	101.103
3846	730	64123	0.666	275	226		102.095	2.61941	1.21681	101.103
3848	730	64123	0.665	275	226		102.095	2.46533	1.21681	101.103
3850	730	64123	0.663	275	226		102.095	2.15716	1.21681	101.103
3852	731	64060	0.665	275	226		101.995	2.46533	1.21681	101.103
3854	731	64060	0.667	275	226		101.995	2.7735	1.21681	101.103
3856	731	64123	0.667	275	226		102.095	2.7735	1.21681	101.103
3858	732	64123	0.666	275	226		102.095	2.61941	1.21681	101.103
3860	732	64123	0.666	275	226		102.095	2.61941	1.21681	101.103
3862	732	64123	0.668	275	226		102.095	2.92758	1.21681	101.103
3864	733	64123	0.668	275	226		102.095	2.92758	1.21681	101.103
3866	733	64123	0.667	275	226		102.095	2.7735	1.21681	101.103
3868	734	64123	0.651	275	244		102.095	0.30817	1.12705	101.103
3870	734	64123	0.651	275	244		102.095	0.30817	1.12705	101.103
3872	734	64060	0.662	275	226		101.995	2.00308	1.21681	101.103
3874	734	64060	0.663	275	226		101.995	2.15716	1.21681	101.103
3876	735	64060	0.664	275	226		101.995	2.31125	1.21681	101.103
3878	735	64060	0.664	275	226		101.995	2.31125	1.21681	101.103
3880	735	64060	0.664	275	226		101.995	2.31125	1.21681	101.103
3882	736	64060	0.664	275	226		101.995	2.31125	1.21681	101.103
3884	736	64060	0.664	275	226		101.995	2.31125	1.21681	101.103
3886	737	64060	0.664	275	226		101.995	2.31125	1.21681	101.103
3888	737	63998	0.663	275	226		101.896	2.15716	1.21681	101.103
3890	737	63998	0.661	275	226		101.896	1.849	1.21681	101.103
3892	738	63998	0.663	275	226		101.896	2.15716	1.21681	101.103
3894	738	64060	0.662	275	226		101.995	2.00308	1.21681	101.103
3896	738	64060	0.663	275	226		101.995	2.15716	1.21681	101.103
3898	739	64060	0.663	275	225		101.995	2.15716	1.22222	101.103
3900	739	64060	0.666	276	225		101.995	2.61941	1.22667	101.471
3902	739	64060	0.666	276	225		101.995	2.61941	1.22667	101.471
3904	740	64060	0.666	276	225		101.995	2.61941	1.22667	101.471
3906	740	64060	0.664	275	225		101.995	2.31125	1.22222	101.103
3908	741	64060	0.664	275	226		101.995	2.31125	1.21681	101.103
3910	741	64060	0.666	275	226		101.995	2.61941	1.21681	101.103
3912	741	63998	0.666	275	226		101.896	2.61941	1.21681	101.103
3914	741	63998	0.664	275	226		101.896	2.31125	1.21681	101.103
3916	742	63998	0.664	275	226		101.896	2.31125	1.21681	101.103
3918	742	63935	0.666	275	225		101.796	2.61941	1.22222	101.103
3920	743	63935	0.667	275	225		101.796	2.7735	1.22222	101.103
3922	743	63998	0.668	275	225		101.896	2.92758	1.22222	101.103
3924	743	63998	0.667	275	226		101.896	2.7735	1.21681	101.103
3926	744	63998	0.668	275	225		101.896	2.92758	1.22222	101.103
3928	744	63998	0.668	275	226		101.896	2.92758	1.21681	101.103
3930	744	63935	0.668	275	225		101.796	2.92758	1.22222	101.103
3932	745	63998	0.668	275	226		101.896	2.92758	1.21681	101.103
3934	745	63935	0.668	275	226		101.796	2.92758	1.21681	101.103
3936	745	63935	0.667	274	226		101.796	2.7735	1.21239	100.735
3938	746	63935	0.667	274	225		101.796	2.7735	1.21778	100.735
3940	746	63935	0.667	274	225		101.796	2.7735	1.21778	100.735
3942	746	63998	0.667	274	225		101.896	2.7735	1.21778	100.735
3944	747	63998	0.666	275	226		101.896	2.61941	1.21681	101.103
3946	747	64060	0.655	275	244		101.995	0.9245	1.12705	101.103
3948	747	64060	0.655	275	244		101.995	0.9245	1.12705	101.103
3950	748	64060	0.655	275	244		101.995	0.9245	1.12705	101.103
3952	748	63998	0.656	275	244		101.896	1.07858	1.12705	101.103
3954	749	63998	0.667	275	226		101.896	2.7735	1.21681	101.103
3956	749	63998	0.667	275	226		101.896	2.7735	1.21681	101.103
3958	749	63998	0.667	275	226		101.896	2.7735	1.21681	101.103
3960	749	63935	0.667	275	226		101.796	2.7735	1.21681	101.103
3962	750	63935	0.667	274	226		101.796	2.7735	1.21239	100.735
3964	750	63935	0.668	275	226		101.796	2.92758	1.21681	101.103
3966	750	63935	0.669	275	226		101.796	3.08166	1.21681	101.103
3968	751	63935	0.669	275	226		101.796	3.08166	1.21681	101.103
3970	751	63935	0.667	275	226		101.796	2.7735	1.21681	101.103
3972	752	63935	0.667	275	226		101.796	2.7735	1.21681	101.103
3974	752	63935	0.667	275	226		101.796	2.7735	1.21681	101.103
3976	752	63998	0.657	275	244		101.896	1.23267	1.12705	101.103
3978	752	63998	0.654	275	244		101.896	0.77042	1.12705	101.103
3980	753	63998	0.654	275	244		101.896	0.77042	1.12705	101.103
3982	753	63998	0.654	275	244		101.896	0.77042	1.12705	101.103
3984	754	64060	0.655	275	244		101.995	0.9245	1.12705	101.103
3986	754	64060	0.655	275	244		101.995	0.9245	1.12705	101.103
3988	754	63998	0.655	275	244		101.896	0.9245	1.12705	101.103
3990	755	63998	0.654	275	244		101.896	0.77042	1.12705	101.103
3992	755	63998	0.654	275	244		101.896	0.77042	1.12705	101.103
3994	755	63935	0.654	275	244		101.796	0.77042	1.12705	101.103
3996	756	63935	0.668	274	226		101.796	2.92758	1.21239	100.735
[truncated: 1,582 more rows]

## Sheet: (1)Grímsvötn(2nd)
Time (sec.)	Temp (℃)	Area (pixel)	Shape	Height (pixel)	Baseline		Area (%)	Change rate of shape factor (%)	Height/Baseline	Height (%)	Characteristic temperature (℃)
0	50	65371	0.685	288	225		100	0	1.28	100
2	50	65371	0.685	288	225		100	0	1.28	100
4	50	65436	0.685	288	225		100.099	0	1.28	100
6	50	65371	0.685	288	225		100	0	1.28	100
8	50	65176	0.691	287	231		99.7017	0.87591	1.24242	99.6528
10	49	65176	0.691	287	231		99.7017	0.87591	1.24242	99.6528
12	51	65436	0.686	288	225		100.099	0.14599	1.28	100
14	51	65436	0.685	288	225		100.099	0	1.28	100
16	51	65436	0.685	288	225		100.099	0	1.28	100
18	51	65371	0.686	288	225		100	0.14599	1.28	100
20	51	65371	0.686	288	225		100	0.14599	1.28	100
22	52	65371	0.686	288	225		100	0.14599	1.28	100
24	52	65371	0.686	287	225		100	0.14599	1.27556	99.6528
26	52	65371	0.686	287	225		100	0.14599	1.27556	99.6528
28	52	65371	0.686	288	225		100	0.14599	1.28	100
30	53	65371	0.686	288	225		100	0.14599	1.28	100
32	52	65371	0.686	288	225		100	0.14599	1.28	100
34	52	65371	0.686	288	231		100	0.14599	1.24675	100
36	53	65371	0.686	288	225		100	0.14599	1.28	100
38	53	65176	0.689	287	232		99.7017	0.58394	1.23707	99.6528
40	54	65371	0.685	288	225		100	0	1.28	100
42	54	65436	0.685	288	225		100.099	0	1.28	100
44	54	65436	0.684	288	225		100.099	-0.14599	1.28	100
46	54	65436	0.684	288	225		100.099	-0.14599	1.28	100
48	53	65436	0.684	288	225		100.099	-0.14599	1.28	100
50	54	65241	0.689	287	233		99.8011	0.58394	1.23176	99.6528
52	54	65241	0.691	287	234		99.8011	0.87591	1.2265	99.6528
54	55	65241	0.692	287	235		99.8011	1.0219	1.22128	99.6528
56	54	65241	0.691	287	234		99.8011	0.87591	1.2265	99.6528
58	55	65241	0.691	287	233		99.8011	0.87591	1.23176	99.6528
60	54	65436	0.686	288	225		100.099	0.14599	1.28	100
62	54	65436	0.686	288	225		100.099	0.14599	1.28	100
64	56	65241	0.691	287	232		99.8011	0.87591	1.23707	99.6528
66	55	65241	0.691	287	232		99.8011	0.87591	1.23707	99.6528
68	56	65371	0.688	287	225		100	0.43796	1.27556	99.6528
70	56	65371	0.688	288	225		100	0.43796	1.28	100
72	56	65371	0.688	287	225		100	0.43796	1.27556	99.6528
74	56	65241	0.691	287	232		99.8011	0.87591	1.23707	99.6528
76	56	65241	0.691	287	232		99.8011	0.87591	1.23707	99.6528
78	57	65306	0.683	287	231		99.9006	-0.29197	1.24242	99.6528
80	57	65306	0.683	287	231		99.9006	-0.29197	1.24242	99.6528
82	57	65306	0.685	287	225		99.9006	0	1.27556	99.6528
84	58	65436	0.686	288	225		100.099	0.14599	1.28	100
86	57	65436	0.686	288	225		100.099	0.14599	1.28	100
88	58	65436	0.686	288	225		100.099	0.14599	1.28	100
90	58	65436	0.686	288	225		100.099	0.14599	1.28	100
92	58	65436	0.685	288	224		100.099	0	1.28571	100
94	58	65436	0.685	288	224		100.099	0	1.28571	100
96	57	65436	0.685	288	224		100.099	0	1.28571	100
98	57	65436	0.685	288	224		100.099	0	1.28571	100
100	57	65436	0.686	288	225		100.099	0.14599	1.28	100
102	59	65436	0.686	288	225		100.099	0.14599	1.28	100
104	59	65241	0.689	287	230		99.8011	0.58394	1.24783	99.6528
106	59	65436	0.686	288	225		100.099	0.14599	1.28	100
108	59	65436	0.686	288	225		100.099	0.14599	1.28	100
110	59	65436	0.685	288	224		100.099	0	1.28571	100
112	60	65436	0.685	288	224		100.099	0	1.28571	100
114	59	65436	0.685	288	224		100.099	0	1.28571	100
116	60	65436	0.686	288	225		100.099	0.14599	1.28	100
118	60	65436	0.686	288	225		100.099	0.14599	1.28	100
120	60	65436	0.686	288	225		100.099	0.14599	1.28	100
122	62	65501	0.683	288	225		100.199	-0.29197	1.28	100
124	61	65436	0.685	288	225		100.099	0	1.28	100
126	60	65436	0.685	288	225		100.099	0	1.28	100
128	61	65436	0.685	288	225		100.099	0	1.28	100
130	61	65436	0.687	288	225		100.099	0.29197	1.28	100
132	61	65436	0.687	288	225		100.099	0.29197	1.28	100
134	62	65241	0.689	287	232		99.8011	0.58394	1.23707	99.6528
136	62	65241	0.691	287	235		99.8011	0.87591	1.22128	99.6528
138	63	65241	0.691	287	235		99.8011	0.87591	1.22128	99.6528
140	62	65371	0.684	287	225		100	-0.14599	1.27556	99.6528
142	63	65371	0.684	287	225		100	-0.14599	1.27556	99.6528
144	63	65241	0.692	287	235		99.8011	1.0219	1.22128	99.6528
146	63	65241	0.693	287	235		99.8011	1.16788	1.22128	99.6528
148	62	65241	0.693	287	233		99.8011	1.16788	1.23176	99.6528
150	63	65436	0.685	288	228		100.099	0	1.26316	100
152	63	65501	0.685	288	226		100.199	0	1.27434	100
154	63	65436	0.685	288	226		100.099	0	1.27434	100
156	63	65436	0.685	288	225		100.099	0	1.28	100
158	64	65436	0.685	288	225		100.099	0	1.28	100
160	64	65436	0.683	288	225		100.099	-0.29197	1.28	100
162	63	66283	0.679	291	231		101.395	-0.87591	1.25974	101.042
164	65	66283	0.679	291	231		101.395	-0.87591	1.25974	101.042
166	65	65436	0.681	288	224		100.099	-0.58394	1.28571	100
168	65	65436	0.681	288	224		100.099	-0.58394	1.28571	100
170	65	65436	0.681	288	224		100.099	-0.58394	1.28571	100
172	65	65436	0.681	288	224		100.099	-0.58394	1.28571	100
174	66	65241	0.689	287	233		99.8011	0.58394	1.23176	99.6528
176	66	65436	0.683	288	225		100.099	-0.29197	1.28	100
178	66	65436	0.684	288	225		100.099	-0.14599	1.28	100
180	65	65436	0.683	288	224		100.099	-0.29197	1.28571	100
182	66	65436	0.681	288	224		100.099	-0.58394	1.28571	100
184	66	65436	0.681	288	224		100.099	-0.58394	1.28571	100
186	66	65436	0.681	288	225		100.099	-0.58394	1.28	100
188	66	65436	0.685	288	225		100.099	0	1.28	100
190	65	65436	0.685	288	225		100.099	0	1.28	100
192	66	65436	0.685	288	225		100.099	0	1.28	100
194	67	65436	0.685	288	225		100.099	0	1.28	100
196	67	65436	0.685	288	224		100.099	0	1.28571	100
198	68	65436	0.689	288	225		100.099	0.58394	1.28	100
200	67	65436	0.681	288	224		100.099	-0.58394	1.28571	100
202	68	65436	0.689	288	225		100.099	0.58394	1.28	100
204	68	65436	0.681	288	231		100.099	-0.58394	1.24675	100
206	67	66218	0.681	290	231		101.296	-0.58394	1.25541	100.694
208	67	66218	0.681	290	231		101.296	-0.58394	1.25541	100.694
210	68	65436	0.683	288	224		100.099	-0.29197	1.28571	100
212	68	65436	0.685	287	224		100.099	0	1.28125	99.6528
214	68	65436	0.683	287	225		100.099	-0.29197	1.27556	99.6528
216	68	65436	0.685	287	225		100.099	0	1.27556	99.6528
218	69	65436	0.683	287	225		100.099	-0.29197	1.27556	99.6528
220	69	65436	0.684	287	225		100.099	-0.14599	1.27556	99.6528
222	69	65436	0.684	287	225		100.099	-0.14599	1.27556	99.6528
224	68	65241	0.69	287	234		99.8011	0.72993	1.2265	99.6528
226	71	65241	0.69	287	234		99.8011	0.72993	1.2265	99.6528
228	71	65306	0.691	287	232		99.9006	0.87591	1.23707	99.6528
230	70	65306	0.691	287	232		99.9006	0.87591	1.23707	99.6528
232	71	65306	0.691	287	232		99.9006	0.87591	1.23707	99.6528
234	70	65436	0.682	287	225		100.099	-0.43796	1.27556	99.6528
236	70	65436	0.681	287	225		100.099	-0.58394	1.27556	99.6528
238	71	65436	0.681	287	225		100.099	-0.58394	1.27556	99.6528
240	72	65436	0.683	288	224		100.099	-0.29197	1.28571	100
242	72	65436	0.683	288	224		100.099	-0.29197	1.28571	100
244	71	65436	0.682	288	224		100.099	-0.43796	1.28571	100
246	72	65436	0.682	288	231		100.099	-0.43796	1.24675	100
248	72	65241	0.688	287	233		99.8011	0.43796	1.23176	99.6528
250	72	65241	0.688	287	233		99.8011	0.43796	1.23176	99.6528
252	73	65436	0.682	287	224		100.099	-0.43796	1.28125	99.6528
254	73	65436	0.682	287	224		100.099	-0.43796	1.28125	99.6528
256	72	65436	0.682	288	225		100.099	-0.43796	1.28	100
258	73	65436	0.685	287	229		100.099	0	1.25328	99.6528
260	74	65371	0.682	287	229		100	-0.43796	1.25328	99.6528
262	74	65371	0.682	287	224		100	-0.43796	1.28125	99.6528
264	74	65371	0.682	287	224		100	-0.43796	1.28125	99.6528
266	74	65436	0.682	288	224		100.099	-0.43796	1.28571	100
268	74	65436	0.682	288	231		100.099	-0.43796	1.24675	100
270	74	65436	0.682	287	224		100.099	-0.43796	1.28125	99.6528
272	75	65241	0.689	287	232		99.8011	0.58394	1.23707	99.6528
274	74	65241	0.689	286	234		99.8011	0.58394	1.22222	99.3056
276	75	65241	0.689	286	234		99.8011	0.58394	1.22222	99.3056
278	75	65436	0.685	287	231		100.099	0	1.24242	99.6528
280	75	65436	0.685	287	231		100.099	0	1.24242	99.6528
282	75	65371	0.685	287	224		100	0	1.28125	99.6528
284	74	65176	0.692	286	234		99.7017	1.0219	1.22222	99.3056
286	76	65241	0.688	286	234		99.8011	0.43796	1.22222	99.3056
288	76	65241	0.688	286	234		99.8011	0.43796	1.22222	99.3056
290	76	65371	0.685	287	225		100	0	1.27556	99.6528
292	77	65371	0.685	287	224		100	0	1.28125	99.6528
294	76	65436	0.685	287	224		100.099	0	1.28125	99.6528
296	76	65371	0.683	287	224		100	-0.29197	1.28125	99.6528
298	76	65436	0.681	287	224		100.099	-0.58394	1.28125	99.6528
300	77	65436	0.68	287	224		100.099	-0.72993	1.28125	99.6528
302	77	65436	0.68	287	225		100.099	-0.72993	1.27556	99.6528
304	77	65436	0.681	287	225		100.099	-0.58394	1.27556	99.6528
306	77	65436	0.683	287	225		100.099	-0.29197	1.27556	99.6528
308	78	66218	0.683	291	230		101.296	-0.29197	1.26522	101.042
310	78	66218	0.682	291	230		101.296	-0.43796	1.26522	101.042
312	78	66218	0.681	291	230		101.296	-0.58394	1.26522	101.042
314	78	65371	0.682	287	225		100	-0.43796	1.27556	99.6528
316	79	65371	0.683	287	231		100	-0.29197	1.24242	99.6528
318	78	65371	0.683	287	225		100	-0.29197	1.27556	99.6528
320	78	65371	0.682	287	231		100	-0.43796	1.24242	99.6528
322	78	65436	0.681	288	225		100.099	-0.58394	1.28	100
324	78	65436	0.681	288	231		100.099	-0.58394	1.24675	100
326	78	65241	0.688	286	232		99.8011	0.43796	1.23276	99.3056
328	79	65241	0.688	286	232		99.8011	0.43796	1.23276	99.3056
330	79	65371	0.681	287	225		100	-0.58394	1.27556	99.6528
332	80	65371	0.68	287	224		100	-0.72993	1.28125	99.6528
334	80	65371	0.68	287	224		100	-0.72993	1.28125	99.6528
336	80	65371	0.68	287	224		100	-0.72993	1.28125	99.6528
338	80	65371	0.684	287	225		100	-0.14599	1.27556	99.6528
340	82	66218	0.685	291	231		101.296	0	1.25974	101.042
342	81	66218	0.684	291	231		101.296	-0.14599	1.25974	101.042
344	81	66218	0.684	291	230		101.296	-0.14599	1.26522	101.042
346	82	65371	0.683	287	224		100	-0.29197	1.28125	99.6528
348	81	65371	0.683	287	224		100	-0.29197	1.28125	99.6528
350	82	65371	0.683	287	224		100	-0.29197	1.28125	99.6528
352	82	65371	0.685	287	224		100	0	1.28125	99.6528
354	82	65371	0.685	287	225		100	0	1.27556	99.6528
356	82	65436	0.685	287	225		100.099	0	1.27556	99.6528
358	83	65436	0.687	287	232		100.099	0.29197	1.23707	99.6528
360	83	65371	0.686	287	232		100	0.14599	1.23707	99.6528
362	83	65176	0.692	286	232		99.7017	1.0219	1.23276	99.3056
364	83	65176	0.692	286	232		99.7017	1.0219	1.23276	99.3056
366	83	65176	0.695	286	232		99.7017	1.45985	1.23276	99.3056
368	83	65176	0.695	286	232		99.7017	1.45985	1.23276	99.3056
370	83	65176	0.695	286	232		99.7017	1.45985	1.23276	99.3056
372	83	65176	0.695	286	233		99.7017	1.45985	1.22747	99.3056
374	84	65176	0.695	286	233		99.7017	1.45985	1.22747	99.3056
376	84	65176	0.693	286	232		99.7017	1.16788	1.23276	99.3056
378	85	65176	0.692	286	232		99.7017	1.0219	1.23276	99.3056
380	85	65371	0.687	287	225		100	0.29197	1.27556	99.6528
382	85	65371	0.686	287	226		100	0.14599	1.26991	99.6528
384	85	65371	0.686	287	226		100	0.14599	1.26991	99.6528
386	85	65371	0.687	287	226		100	0.29197	1.26991	99.6528
388	86	65176	0.689	286	233		99.7017	0.58394	1.22747	99.3056
390	85	65371	0.687	287	225		100	0.29197	1.27556	99.6528
392	86	65176	0.692	286	233		99.7017	1.0219	1.22747	99.3056
394	87	65176	0.693	286	235		99.7017	1.16788	1.21702	99.3056
396	87	65176	0.693	286	235		99.7017	1.16788	1.21702	99.3056
398	87	65176	0.693	286	235		99.7017	1.16788	1.21702	99.3056
400	87	65371	0.688	287	225		100	0.43796	1.27556	99.6528
402	87	65371	0.687	287	225		100	0.29197	1.27556	99.6528
404	87	65371	0.687	287	225		100	0.29197	1.27556	99.6528
406	87	65371	0.687	287	225		100	0.29197	1.27556	99.6528
408	87	65371	0.687	287	225		100	0.29197	1.27556	99.6528
410	88	65371	0.688	287	225		100	0.43796	1.27556	99.6528
412	88	65371	0.688	287	225		100	0.43796	1.27556	99.6528
414	88	65371	0.688	287	225		100	0.43796	1.27556	99.6528
416	88	65176	0.688	286	232		99.7017	0.43796	1.23276	99.3056
418	89	65371	0.686	287	225		100	0.14599	1.27556	99.6528
420	89	65371	0.686	287	231		100	0.14599	1.24242	99.6528
422	89	65371	0.686	287	231		100	0.14599	1.24242	99.6528
424	88	65371	0.686	287	231		100	0.14599	1.24242	99.6528
426	89	65371	0.686	287	226		100	0.14599	1.26991	99.6528
428	90	65371	0.686	287	225		100	0.14599	1.27556	99.6528
430	91	65371	0.687	287	225		100	0.29197	1.27556	99.6528
432	89	65371	0.687	287	225		100	0.29197	1.27556	99.6528
434	90	65371	0.686	287	224		100	0.14599	1.28125	99.6528
436	91	65371	0.685	287	225		100	0	1.27556	99.6528
438	90	65371	0.686	287	225		100	0.14599	1.27556	99.6528
440	91	65371	0.687	287	225		100	0.29197	1.27556	99.6528
442	92	65371	0.687	287	225		100	0.29197	1.27556	99.6528
444	91	65371	0.686	287	225		100	0.14599	1.27556	99.6528
446	91	65501	0.686	288	225		100.199	0.14599	1.28	100
448	91	66218	0.685	291	230		101.296	0	1.26522	101.042
450	91	66218	0.683	291	230		101.296	-0.29197	1.26522	101.042
452	92	66153	0.683	290	230		101.196	-0.29197	1.26087	100.694
454	93	66153	0.683	290	230		101.196	-0.29197	1.26087	100.694
456	92	65241	0.683	286	230		99.8011	-0.29197	1.24348	99.3056
458	93	64980	0.692	285	236		99.4019	1.0219	1.20763	98.9583
460	94	64980	0.692	285	236		99.4019	1.0219	1.20763	98.9583
462	94	65371	0.687	287	225		100	0.29197	1.27556	99.6528
464	94	65371	0.687	287	225		100	0.29197	1.27556	99.6528
466	93	65371	0.687	287	225		100	0.29197	1.27556	99.6528
468	93	65241	0.692	287	234		99.8011	1.0219	1.2265	99.6528
470	95	65371	0.688	287	225		100	0.43796	1.27556	99.6528
472	94	65371	0.688	287	231		100	0.43796	1.24242	99.6528
474	94	65371	0.683	287	225		100	-0.29197	1.27556	99.6528
476	95	65371	0.683	287	231		100	-0.29197	1.24242	99.6528
478	95	65176	0.689	286	231		99.7017	0.58394	1.2381	99.3056
480	95	65176	0.689	286	231		99.7017	0.58394	1.2381	99.3056
482	95	65176	0.689	286	231		99.7017	0.58394	1.2381	99.3056
484	95	65436	0.687	287	225		100.099	0.29197	1.27556	99.6528
486	97	65436	0.683	287	225		100.099	-0.29197	1.27556	99.6528
488	96	65436	0.687	287	225		100.099	0.29197	1.27556	99.6528
490	97	65436	0.683	287	225		100.099	-0.29197	1.27556	99.6528
492	97	65436	0.685	288	225		100.099	0	1.28	100
494	97	65436	0.682	288	225		100.099	-0.43796	1.28	100
496	97	65436	0.685	288	225		100.099	0	1.28	100
498	98	65436	0.682	288	225		100.099	-0.43796	1.28	100
500	98	65436	0.685	288	225		100.099	0	1.28	100
502	98	65436	0.682	288	225		100.099	-0.43796	1.28	100
504	99	65371	0.685	288	225		100	0	1.28	100
506	99	65371	0.685	288	225		100	0	1.28	100
508	99	65371	0.687	288	225		100	0.29197	1.28	100
510	99	65176	0.689	287	232		99.7017	0.58394	1.23707	99.6528
512	98	65176	0.693	287	233		99.7017	1.16788	1.23176	99.6528
514	100	65176	0.693	287	232		99.7017	1.16788	1.23707	99.6528
516	100	65371	0.687	288	225		100	0.29197	1.28	100
518	100	65436	0.685	288	225		100.099	0	1.28	100
520	100	65436	0.687	288	225		100.099	0.29197	1.28	100
522	101	65436	0.684	288	225		100.099	-0.14599	1.28	100
524	101	65436	0.685	288	226		100.099	0	1.27434	100
526	102	65436	0.685	288	226		100.099	0	1.27434	100
528	102	65241	0.691	287	233		99.8011	0.87591	1.23176	99.6528
530	102	65241	0.691	287	233		99.8011	0.87591	1.23176	99.6528
532	102	65241	0.689	287	233		99.8011	0.58394	1.23176	99.6528
534	102	65241	0.689	287	235		99.8011	0.58394	1.22128	99.6528
536	103	65241	0.689	287	235		99.8011	0.58394	1.22128	99.6528
538	102	65436	0.684	288	225		100.099	-0.14599	1.28	100
540	102	65436	0.684	288	225		100.099	-0.14599	1.28	100
542	104	65436	0.681	288	225		100.099	-0.58394	1.28	100
544	105	65436	0.687	288	225		100.099	0.29197	1.28	100
546	105	65241	0.688	287	234		99.8011	0.43796	1.2265	99.6528
548	105	65241	0.688	287	234		99.8011	0.43796	1.2265	99.6528
550	105	65436	0.682	288	225		100.099	-0.43796	1.28	100
552	104	65436	0.681	288	225		100.099	-0.58394	1.28	100
554	105	65436	0.681	288	225		100.099	-0.58394	1.28	100
556	105	65436	0.681	288	225		100.099	-0.58394	1.28	100
558	106	65436	0.681	288	225		100.099	-0.58394	1.28	100
560	106	65436	0.681	288	225		100.099	-0.58394	1.28	100
562	106	65436	0.683	288	225		100.099	-0.29197	1.28	100
564	107	65436	0.683	288	225		100.099	-0.29197	1.28	100
566	107	65436	0.683	288	225		100.099	-0.29197	1.28	100
568	107	65436	0.684	288	225		100.099	-0.14599	1.28	100
570	107	65371	0.684	288	225		100	-0.14599	1.28	100
572	107	65371	0.684	288	225		100	-0.14599	1.28	100
574	108	65371	0.684	287	225		100	-0.14599	1.27556	99.6528
576	109	65371	0.683	288	225		100	-0.29197	1.28	100
578	109	65371	0.682	288	225		100	-0.43796	1.28	100
580	109	65371	0.682	288	225		100	-0.43796	1.28	100
582	110	65436	0.682	288	225		100.099	-0.43796	1.28	100
584	110	65436	0.682	288	225		100.099	-0.43796	1.28	100
586	111	65436	0.682	288	225		100.099	-0.43796	1.28	100
588	110	65436	0.682	288	225		100.099	-0.43796	1.28	100
590	111	65436	0.687	288	225		100.099	0.29197	1.28	100
592	111	65436	0.687	288	225		100.099	0.29197	1.28	100
594	111	65567	0.681	289	226		100.3	-0.58394	1.27876	100.347
596	112	65567	0.681	289	226		100.3	-0.58394	1.27876	100.347
598	114	65436	0.683	288	225		100.099	-0.29197	1.28	100
600	113	65436	0.685	288	225		100.099	0	1.28	100
602	113	65436	0.685	288	225		100.099	0	1.28	100
604	114	65436	0.683	288	225		100.099	-0.29197	1.28	100
606	113	65436	0.683	288	225		100.099	-0.29197	1.28	100
608	114	65436	0.683	288	225		100.099	-0.29197	1.28	100
610	115	65436	0.683	288	225		100.099	-0.29197	1.28	100
612	115	65436	0.683	288	225		100.099	-0.29197	1.28	100
614	115	65436	0.682	288	225		100.099	-0.43796	1.28	100
616	115	65436	0.685	288	225		100.099	0	1.28	100
618	116	65436	0.682	288	225		100.099	-0.43796	1.28	100
620	116	65436	0.678	288	225		100.099	-1.0219	1.28	100
622	116	65371	0.678	288	225		100	-1.0219	1.28	100
624	117	65241	0.681	287	232		99.8011	-0.58394	1.23707	99.6528
626	117	65241	0.684	287	232		99.8011	-0.14599	1.23707	99.6528
628	118	65436	0.684	288	225		100.099	-0.14599	1.28	100
630	118	65436	0.684	288	225		100.099	-0.14599	1.28	100
632	117	65436	0.682	288	225		100.099	-0.43796	1.28	100
634	118	65436	0.682	288	225		100.099	-0.43796	1.28	100
636	118	65436	0.682	288	225		100.099	-0.43796	1.28	100
638	119	65241	0.682	287	233		99.8011	-0.43796	1.23176	99.6528
640	118	65241	0.689	287	234		99.8011	0.58394	1.2265	99.6528
642	121	65241	0.689	287	235		99.8011	0.58394	1.22128	99.6528
644	121	65241	0.689	287	235		99.8011	0.58394	1.22128	99.6528
646	120	65241	0.689	287	235		99.8011	0.58394	1.22128	99.6528
648	120	65241	0.69	287	234		99.8011	0.72993	1.2265	99.6528
650	121	65241	0.687	287	233		99.8011	0.29197	1.23176	99.6528
652	121	65241	0.689	287	234		99.8011	0.58394	1.2265	99.6528
654	122	65241	0.689	287	234		99.8011	0.58394	1.2265	99.6528
656	121	65241	0.689	287	234		99.8011	0.58394	1.2265	99.6528
658	122	65436	0.681	288	224		100.099	-0.58394	1.28571	100
660	123	65436	0.681	288	224		100.099	-0.58394	1.28571	100
662	123	65436	0.682	288	225		100.099	-0.43796	1.28	100
664	123	65436	0.683	288	225		100.099	-0.29197	1.28	100
666	124	65436	0.683	288	225		100.099	-0.29197	1.28	100
668	124	65436	0.683	288	225		100.099	-0.29197	1.28	100
670	126	65436	0.683	288	225		100.099	-0.29197	1.28	100
672	126	65567	0.682	289	225		100.3	-0.43796	1.28444	100.347
674	126	65567	0.68	289	226		100.3	-0.72993	1.27876	100.347
676	126	65567	0.68	289	226		100.3	-0.72993	1.27876	100.347
678	127	65567	0.68	289	225		100.3	-0.72993	1.28444	100.347
680	128	65567	0.68	289	225		100.3	-0.72993	1.28444	100.347
682	128	65567	0.68	289	225		100.3	-0.72993	1.28444	100.347
684	127	65436	0.681	288	224		100.099	-0.58394	1.28571	100
686	128	65436	0.681	288	224		100.099	-0.58394	1.28571	100
688	129	65567	0.677	289	226		100.3	-1.16788	1.27876	100.347
690	129	65567	0.677	289	226		100.3	-1.16788	1.27876	100.347
692	129	65567	0.682	289	225		100.3	-0.43796	1.28444	100.347
694	130	65436	0.682	288	225		100.099	-0.43796	1.28	100
696	131	65241	0.686	287	227		99.8011	0.14599	1.26432	99.6528
698	131	65241	0.687	287	228		99.8011	0.29197	1.25877	99.6528
700	131	65241	0.686	287	231		99.8011	0.14599	1.24242	99.6528
702	131	65241	0.685	287	231		99.8011	0	1.24242	99.6528
704	132	65241	0.685	287	231		99.8011	0	1.24242	99.6528
706	133	65501	0.685	288	226		100.199	0	1.27434	100
708	133	65436	0.685	288	226		100.099	0	1.27434	100
710	133	65567	0.683	289	226		100.3	-0.29197	1.27876	100.347
712	133	65567	0.683	289	226		100.3	-0.29197	1.27876	100.347
714	134	65567	0.684	289	226		100.3	-0.14599	1.27876	100.347
716	135	65567	0.684	289	226		100.3	-0.14599	1.27876	100.347
718	135	65567	0.685	289	226		100.3	0	1.27876	100.347
720	136	65501	0.685	288	226		100.199	0	1.27434	100
722	137	65501	0.683	288	225		100.199	-0.29197	1.28	100
724	137	65501	0.683	288	225		100.199	-0.29197	1.28	100
726	137	65501	0.684	288	225		100.199	-0.14599	1.28	100
728	137	65501	0.684	288	225		100.199	-0.14599	1.28	100
730	138	65501	0.684	288	225		100.199	-0.14599	1.28	100
732	138	65306	0.684	287	231		99.9006	-0.14599	1.24242	99.6528
734	138	65501	0.683	288	225		100.199	-0.29197	1.28	100
736	138	65501	0.682	288	225		100.199	-0.43796	1.28	100
738	139	65501	0.682	288	225		100.199	-0.43796	1.28	100
740	139	65501	0.682	288	225		100.199	-0.43796	1.28	100
742	140	65306	0.686	287	234		99.9006	0.14599	1.2265	99.6528
744	140	65306	0.686	287	234		99.9006	0.14599	1.2265	99.6528
746	142	65306	0.681	287	231		99.9006	-0.58394	1.24242	99.6528
748	141	65501	0.681	288	225		100.199	-0.58394	1.28	100
750	141	65306	0.683	287	231		99.9006	-0.29197	1.24242	99.6528
752	142	65306	0.688	287	234		99.9006	0.43796	1.2265	99.6528
754	142	65306	0.688	287	234		99.9006	0.43796	1.2265	99.6528
756	142	65306	0.688	287	234		99.9006	0.43796	1.2265	99.6528
758	143	65306	0.688	287	235		99.9006	0.43796	1.22128	99.6528
760	144	65306	0.683	287	233		99.9006	-0.29197	1.23176	99.6528
762	144	65501	0.681	288	226		100.199	-0.58394	1.27434	100
764	146	65501	0.681	288	226		100.199	-0.58394	1.27434	100
766	147	65501	0.68	288	225		100.199	-0.72993	1.28	100
768	146	65501	0.683	288	225		100.199	-0.29197	1.28	100
770	146	65501	0.683	288	225		100.199	-0.29197	1.28	100
772	147	65501	0.683	288	225		100.199	-0.29197	1.28	100
774	147	65306	0.685	287	231		99.9006	0	1.24242	99.6528
776	147	65306	0.685	287	231		99.9006	0	1.24242	99.6528
778	149	65306	0.688	287	234		99.9006	0.43796	1.2265	99.6528
780	148	65306	0.688	287	234		99.9006	0.43796	1.2265	99.6528
782	149	65501	0.681	288	225		100.199	-0.58394	1.28	100
784	149	65501	0.681	288	224		100.199	-0.58394	1.28571	100
786	151	65436	0.681	288	224		100.099	-0.58394	1.28571	100
788	151	65436	0.681	288	225		100.099	-0.58394	1.28	100
790	152	65501	0.681	288	225		100.199	-0.58394	1.28	100
792	152	65501	0.681	288	226		100.199	-0.58394	1.27434	100
794	151	65501	0.681	288	226		100.199	-0.58394	1.27434	100
796	152	65241	0.686	287	231		99.8011	0.14599	1.24242	99.6528
798	153	65241	0.686	287	231		99.8011	0.14599	1.24242	99.6528
800	153	65241	0.689	287	231		99.8011	0.58394	1.24242	99.6528
802	154	65241	0.689	287	231		99.8011	0.58394	1.24242	99.6528
804	155	65241	0.684	287	232		99.8011	-0.14599	1.23707	99.6528
806	156	65241	0.684	287	232		99.8011	-0.14599	1.23707	99.6528
808	156	65436	0.681	288	226		100.099	-0.58394	1.27434	100
810	156	65436	0.681	288	226		100.099	-0.58394	1.27434	100
812	156	65241	0.685	287	231		99.8011	0	1.24242	99.6528
814	157	65241	0.685	287	231		99.8011	0	1.24242	99.6528
816	157	65567	0.681	289	225		100.3	-0.58394	1.28444	100.347
818	157	65567	0.681	289	225		100.3	-0.58394	1.28444	100.347
820	159	65567	0.683	289	225		100.3	-0.29197	1.28444	100.347
822	160	65306	0.684	287	231		99.9006	-0.14599	1.24242	99.6528
824	160	65306	0.686	287	231		99.9006	0.14599	1.24242	99.6528
826	161	65306	0.686	287	231		99.9006	0.14599	1.24242	99.6528
828	161	65306	0.686	287	231		99.9006	0.14599	1.24242	99.6528
830	162	65501	0.683	288	226		100.199	-0.29197	1.27434	100
832	162	65501	0.683	288	226		100.199	-0.29197	1.27434	100
834	162	65501	0.683	288	226		100.199	-0.29197	1.27434	100
836	163	65241	0.686	287	232		99.8011	0.14599	1.23707	99.6528
838	163	65110	0.686	286	232		99.6007	0.14599	1.23276	99.3056
840	163	65110	0.686	286	232		99.6007	0.14599	1.23276	99.3056
842	163	65241	0.685	287	226		99.8011	0	1.26991	99.6528
844	165	65241	0.685	287	226		99.8011	0	1.26991	99.6528
846	164	65241	0.685	287	226		99.8011	0	1.26991	99.6528
848	165	65241	0.685	287	226		99.8011	0	1.26991	99.6528
850	167	65306	0.68	287	226		99.9006	-0.72993	1.26991	99.6528
852	167	65436	0.68	288	225		100.099	-0.72993	1.28	100
854	167	65501	0.681	288	225		100.199	-0.58394	1.28	100
856	168	65501	0.681	288	225		100.199	-0.58394	1.28	100
858	168	65501	0.682	288	225		100.199	-0.43796	1.28	100
860	169	65501	0.68	288	225		100.199	-0.72993	1.28	100
862	169	65501	0.68	288	230		100.199	-0.72993	1.25217	100
864	169	65501	0.68	288	230		100.199	-0.72993	1.25217	100
866	171	65306	0.688	287	231		99.9006	0.43796	1.24242	99.6528
868	171	65306	0.688	287	231		99.9006	0.43796	1.24242	99.6528
870	172	65306	0.688	287	231		99.9006	0.43796	1.24242	99.6528
872	172	65306	0.688	287	231		99.9006	0.43796	1.24242	99.6528
874	172	65306	0.688	287	232		99.9006	0.43796	1.23707	99.6528
876	173	65306	0.688	287	232		99.9006	0.43796	1.23707	99.6528
878	173	65306	0.688	287	231		99.9006	0.43796	1.24242	99.6528
880	175	65306	0.688	287	231		99.9006	0.43796	1.24242	99.6528
882	175	65241	0.689	287	231		99.8011	0.58394	1.24242	99.6528
884	175	65241	0.688	287	231		99.8011	0.43796	1.24242	99.6528
886	175	65241	0.688	287	230		99.8011	0.43796	1.24783	99.6528
888	176	65241	0.688	287	230		99.8011	0.43796	1.24783	99.6528
890	176	65241	0.688	287	231		99.8011	0.43796	1.24242	99.6528
892	177	65241	0.688	287	231		99.8011	0.43796	1.24242	99.6528
894	178	65241	0.688	287	231		99.8011	0.43796	1.24242	99.6528
896	178	65241	0.686	287	231		99.8011	0.14599	1.24242	99.6528
898	180	65241	0.69	287	232		99.8011	0.72993	1.23707	99.6528
900	180	65306	0.686	287	231		99.9006	0.14599	1.24242	99.6528
902	181	65306	0.684	287	229		99.9006	-0.14599	1.25328	99.6528
904	181	65632	0.682	289	226		100.399	-0.43796	1.27876	100.347
906	182	65306	0.684	287	226		99.9006	-0.14599	1.26991	99.6528
908	182	65241	0.687	287	230		99.8011	0.29197	1.24783	99.6528
910	183	65241	0.69	287	230		99.8011	0.72993	1.24783	99.6528
912	182	65241	0.687	287	230		99.8011	0.29197	1.24783	99.6528
914	184	65241	0.687	287	231		99.8011	0.29197	1.24242	99.6528
916	185	65436	0.684	288	230		100.099	-0.14599	1.25217	100
918	184	65501	0.683	288	230		100.199	-0.29197	1.25217	100
920	184	65501	0.683	288	230		100.199	-0.29197	1.25217	100
922	185	65306	0.685	287	230		99.9006	0	1.24783	99.6528
924	186	65241	0.685	287	230		99.8011	0	1.24783	99.6528
926	188	65241	0.684	287	226		99.8011	-0.14599	1.26991	99.6528
928	187	65241	0.684	287	226		99.8011	-0.14599	1.26991	99.6528
930	188	65241	0.688	287	232		99.8011	0.43796	1.23707	99.6528
932	188	65241	0.688	287	232		99.8011	0.43796	1.23707	99.6528
934	190	65241	0.688	287	232		99.8011	0.43796	1.23707	99.6528
936	189	65241	0.683	287	228		99.8011	-0.29197	1.25877	99.6528
938	191	65501	0.681	288	225		100.199	-0.58394	1.28	100
940	191	65501	0.681	288	225		100.199	-0.58394	1.28	100
942	191	65306	0.687	287	231		99.9006	0.29197	1.24242	99.6528
944	192	65241	0.687	287	231		99.8011	0.29197	1.24242	99.6528
946	194	65241	0.687	287	226		99.8011	0.29197	1.26991	99.6528
948	194	65241	0.684	287	226		99.8011	-0.14599	1.26991	99.6528
950	194	65306	0.687	287	226		99.9006	0.29197	1.26991	99.6528
952	194	65306	0.687	287	232		99.9006	0.29197	1.23707	99.6528
954	195	65306	0.69	287	233		99.9006	0.72993	1.23176	99.6528
956	196	65241	0.689	287	232		99.8011	0.58394	1.23707	99.6528
958	197	65306	0.689	287	232		99.9006	0.58394	1.23707	99.6528
960	198	65632	0.686	289	226		100.399	0.14599	1.27876	100.347
962	197	65632	0.686	289	226		100.399	0.14599	1.27876	100.347
964	198	65306	0.687	287	232		99.9006	0.29197	1.23707	99.6528
966	200	65306	0.687	287	232		99.9006	0.29197	1.23707	99.6528
968	201	65501	0.686	288	226		100.199	0.14599	1.27434	100
970	201	65501	0.686	288	226		100.199	0.14599	1.27434	100
972	200	65306	0.69	287	233		99.9006	0.72993	1.23176	99.6528
974	201	65306	0.691	287	233		99.9006	0.87591	1.23176	99.6528
976	202	65306	0.69	287	232		99.9006	0.72993	1.23707	99.6528
978	203	65306	0.691	287	232		99.9006	0.87591	1.23707	99.6528
980	203	65306	0.683	287	226		99.9006	-0.29197	1.26991	99.6528
982	204	65306	0.69	287	232		99.9006	0.72993	1.23707	99.6528
984	205	65306	0.69	287	232		99.9006	0.72993	1.23707	99.6528
986	205	65306	0.69	287	232		99.9006	0.72993	1.23707	99.6528
988	206	65306	0.692	287	233		99.9006	1.0219	1.23176	99.6528
990	207	65306	0.692	287	233		99.9006	1.0219	1.23176	99.6528
992	207	65306	0.69	287	233		99.9006	0.72993	1.23176	99.6528
994	207	65306	0.69	287	233		99.9006	0.72993	1.23176	99.6528
996	207	65306	0.69	287	232		99.9006	0.72993	1.23707	99.6528
998	209	65306	0.691	287	233		99.9006	0.87591	1.23176	99.6528
1000	210	65306	0.691	287	233		99.9006	0.87591	1.23176	99.6528
1002	210	65306	0.691	287	233		99.9006	0.87591	1.23176	99.6528
1004	211	65306	0.689	287	232		99.9006	0.58394	1.23707	99.6528
1006	211	65306	0.689	287	232		99.9006	0.58394	1.23707	99.6528
1008	211	65306	0.689	287	232		99.9006	0.58394	1.23707	99.6528
1010	212	65306	0.689	287	232		99.9006	0.58394	1.23707	99.6528
1012	213	65306	0.688	287	229		99.9006	0.43796	1.25328	99.6528
1014	214	65306	0.686	287	226		99.9006	0.14599	1.26991	99.6528
1016	215	65306	0.686	287	226		99.9006	0.14599	1.26991	99.6528
1018	215	65306	0.691	287	233		99.9006	0.87591	1.23176	99.6528
1020	216	65306	0.692	287	233		99.9006	1.0219	1.23176	99.6528
1022	217	65306	0.692	287	233		99.9006	1.0219	1.23176	99.6528
1024	218	65306	0.693	287	234		99.9006	1.16788	1.2265	99.6528
1026	218	65306	0.692	287	233		99.9006	1.0219	1.23176	99.6528
1028	219	65306	0.692	287	234		99.9006	1.0219	1.2265	99.6528
1030	220	65501	0.683	288	225		100.199	-0.29197	1.28	100
1032	220	65306	0.688	287	232		99.9006	0.43796	1.23707	99.6528
1034	221	65306	0.688	287	230		99.9006	0.43796	1.24783	99.6528
1036	221	65306	0.688	287	230		99.9006	0.43796	1.24783	99.6528
1038	222	65306	0.689	287	230		99.9006	0.58394	1.24783	99.6528
1040	222	65306	0.687	287	232		99.9006	0.29197	1.23707	99.6528
1042	224	65306	0.688	287	233		99.9006	0.43796	1.23176	99.6528
1044	223	65306	0.688	287	234		99.9006	0.43796	1.2265	99.6528
1046	225	65306	0.69	287	235		99.9006	0.72993	1.22128	99.6528
1048	226	65306	0.69	287	234		99.9006	0.72993	1.2265	99.6528
1050	226	65501	0.679	288	229		100.199	-0.87591	1.25764	100
1052	226	65501	0.679	288	229		100.199	-0.87591	1.25764	100
1054	226	65306	0.689	287	233		99.9006	0.58394	1.23176	99.6528
1056	228	65306	0.689	287	233		99.9006	0.58394	1.23176	99.6528
1058	228	65371	0.689	287	233		100	0.58394	1.23176	99.6528
1060	228	65371	0.688	287	235		100	0.43796	1.22128	99.6528
1062	229	65371	0.692	287	235		100	1.0219	1.22128	99.6528
1064	230	65371	0.692	287	233		100	1.0219	1.23176	99.6528
1066	231	65371	0.692	287	233		100	1.0219	1.23176	99.6528
1068	232	65371	0.69	287	233		100	0.72993	1.23176	99.6528
1070	233	65176	0.687	286	232		99.7017	0.29197	1.23276	99.3056
1072	234	65176	0.686	286	232		99.7017	0.14599	1.23276	99.3056
1074	234	65306	0.686	287	231		99.9006	0.14599	1.24242	99.6528
1076	235	65306	0.684	287	226		99.9006	-0.14599	1.26991	99.6528
1078	236	65306	0.687	287	231		99.9006	0.29197	1.24242	99.6528
1080	236	65306	0.686	287	231		99.9006	0.14599	1.24242	99.6528
1082	238	65306	0.687	287	232		99.9006	0.29197	1.23707	99.6528
1084	238	65371	0.687	287	232		100	0.29197	1.23707	99.6528
1086	237	65371	0.687	287	232		100	0.29197	1.23707	99.6528
1088	239	65371	0.69	287	232		100	0.72993	1.23707	99.6528
1090	240	65306	0.69	287	232		99.9006	0.72993	1.23707	99.6528
1092	239	65306	0.69	287	232		99.9006	0.72993	1.23707	99.6528
1094	242	65306	0.69	287	232		99.9006	0.72993	1.23707	99.6528
1096	242	65371	0.69	287	232		100	0.72993	1.23707	99.6528
1098	244	65371	0.691	287	234		100	0.87591	1.2265	99.6528
1100	243	65371	0.691	287	234		100	0.87591	1.2265	99.6528
1102	245	65371	0.691	287	234		100	0.87591	1.2265	99.6528
1104	245	65371	0.691	287	233		100	0.87591	1.23176	99.6528
1106	246	65306	0.691	287	232		99.9006	0.87591	1.23707	99.6528
1108	246	65306	0.691	287	232		99.9006	0.87591	1.23707	99.6528
1110	246	65371	0.693	287	232		100	1.16788	1.23707	99.6528
1112	247	65371	0.693	287	232		100	1.16788	1.23707	99.6528
1114	248	65371	0.691	287	230		100	0.87591	1.24783	99.6528
1116	249	66088	0.691	290	230		101.097	0.87591	1.26087	100.694
1118	250	65371	0.691	287	230		100	0.87591	1.24783	99.6528
1120	249	65371	0.691	287	232		100	0.87591	1.23707	99.6528
1122	250	65306	0.691	287	232		99.9006	0.87591	1.23707	99.6528
1124	250	65371	0.691	287	232		100	0.87591	1.23707	99.6528
1126	251	65501	0.686	288	225		100.199	0.14599	1.28	100
1128	252	65501	0.686	288	225		100.199	0.14599	1.28	100
1130	252	65501	0.683	288	225		100.199	-0.29197	1.28	100
1132	252	65501	0.683	288	225		100.199	-0.29197	1.28	100
1134	252	65567	0.683	288	225		100.3	-0.29197	1.28	100
1136	252	65567	0.685	288	226		100.3	0	1.27434	100
1138	253	65371	0.691	287	231		100	0.87591	1.24242	99.6528
1140	253	65306	0.691	287	231		99.9006	0.87591	1.24242	99.6528
1142	254	65241	0.69	286	226		99.8011	0.72993	1.26549	99.3056
1144	254	65241	0.69	286	226		99.8011	0.72993	1.26549	99.3056
1146	254	65501	0.69	288	226		100.199	0.72993	1.27434	100
1148	254	65501	0.69	288	226		100.199	0.72993	1.27434	100
1150	255	65371	0.693	287	232		100	1.16788	1.23707	99.6528
1152	255	65371	0.693	287	232		100	1.16788	1.23707	99.6528
1154	256	65371	0.689	287	232		100	0.58394	1.23707	99.6528
1156	256	65306	0.689	287	231		99.9006	0.58394	1.24242	99.6528
1158	256	65306	0.687	287	228		99.9006	0.29197	1.25877	99.6528
1160	256	65306	0.688	287	228		99.9006	0.43796	1.25877	99.6528
1162	257	65306	0.688	287	228		99.9006	0.43796	1.25877	99.6528
1164	257	65501	0.688	288	226		100.199	0.43796	1.27434	100
1166	258	65501	0.686	288	226		100.199	0.14599	1.27434	100
1168	258	65501	0.686	288	226		100.199	0.14599	1.27434	100
1170	259	65306	0.686	287	226		99.9006	0.14599	1.26991	99.6528
1172	259	65306	0.685	287	226		99.9006	0	1.26991	99.6528
1174	259	65306	0.685	287	230		99.9006	0	1.24783	99.6528
1176	259	65371	0.692	287	231		100	1.0219	1.24242	99.6528
1178	260	65371	0.692	287	231		100	1.0219	1.24242	99.6528
1180	260	65371	0.691	287	230		100	0.87591	1.24783	99.6528
1182	260	66088	0.686	290	229		101.097	0.14599	1.26638	100.694
1184	260	66088	0.685	290	229		101.097	0	1.26638	100.694
1186	261	66088	0.685	290	229		101.097	0	1.26638	100.694
1188	261	65306	0.694	287	231		99.9006	1.31387	1.24242	99.6528
1190	262	65306	0.694	287	234		99.9006	1.31387	1.2265	99.6528
1192	262	65371	0.695	287	234		100	1.45985	1.2265	99.6528
1194	263	65371	0.691	287	234		100	0.87591	1.2265	99.6528
1196	263	65371	0.691	287	231		100	0.87591	1.24242	99.6528
1198	263	65371	0.687	287	231		100	0.29197	1.24242	99.6528
1200	264	65371	0.688	287	231		100	0.43796	1.24242	99.6528
1202	263	65371	0.688	287	233		100	0.43796	1.23176	99.6528
1204	264	65371	0.688	287	229		100	0.43796	1.25328	99.6528
1206	264	65371	0.687	287	229		100	0.29197	1.25328	99.6528
1208	265	65501	0.683	288	225		100.199	-0.29197	1.28	100
1210	265	65501	0.682	288	225		100.199	-0.43796	1.28	100
1212	265	65501	0.678	288	225		100.199	-1.0219	1.28	100
1214	266	66544	0.678	292	229		101.794	-1.0219	1.27511	101.389
1216	266	66544	0.678	292	229		101.794	-1.0219	1.27511	101.389
1218	267	65632	0.679	289	225		100.399	-0.87591	1.28444	100.347
1220	267	65501	0.681	288	224		100.199	-0.58394	1.28571	100
1222	268	65501	0.684	288	224		100.199	-0.14599	1.28571	100
1224	268	65632	0.682	289	225		100.399	-0.43796	1.28444	100.347
1226	268	65632	0.684	289	225		100.399	-0.14599	1.28444	100.347
1228	268	65501	0.685	288	225		100.199	0	1.28	100
1230	268	65371	0.688	287	226		100	0.43796	1.26991	99.6528
1232	269	65371	0.688	287	229		100	0.43796	1.25328	99.6528
1234	269	65501	0.686	288	226		100.199	0.14599	1.27434	100
1236	270	65501	0.686	288	229		100.199	0.14599	1.25764	100
1238	270	65501	0.686	288	228		100.199	0.14599	1.26316	100
1240	270	65567	0.683	288	228		100.3	-0.29197	1.26316	100
1242	271	65567	0.683	288	225		100.3	-0.29197	1.28	100
1244	271	65306	0.685	287	225		99.9006	0	1.27556	99.6528
1246	271	65306	0.685	287	226		99.9006	0	1.26991	99.6528
1248	271	65176	0.688	286	229		99.7017	0.43796	1.24891	99.3056
1250	272	65567	0.686	288	229		100.3	0.14599	1.25764	100
1252	272	65567	0.686	288	229		100.3	0.14599	1.25764	100
1254	272	65567	0.686	288	225		100.3	0.14599	1.28	100
1256	273	65567	0.684	288	225		100.3	-0.14599	1.28	100
1258	273	65567	0.686	288	225		100.3	0.14599	1.28	100
1260	273	65567	0.686	288	225		100.3	0.14599	1.28	100
1262	274	65567	0.686	288	225		100.3	0.14599	1.28	100
1264	274	65567	0.684	288	225		100.3	-0.14599	1.28	100
1266	275	65567	0.683	288	225		100.3	-0.29197	1.28	100
1268	275	65567	0.684	288	225		100.3	-0.14599	1.28	100
1270	276	65567	0.686	288	225		100.3	0.14599	1.28	100
1272	276	65567	0.686	288	225		100.3	0.14599	1.28	100
1274	276	65436	0.686	287	225		100.099	0.14599	1.27556	99.6528
1276	276	65436	0.686	287	230		100.099	0.14599	1.24783	99.6528
1278	277	66088	0.686	290	230		101.097	0.14599	1.26087	100.694
1280	277	66088	0.686	290	229		101.097	0.14599	1.26638	100.694
1282	277	65567	0.686	288	226		100.3	0.14599	1.27434	100
1284	277	65567	0.685	288	226		100.3	0	1.27434	100
1286	278	65567	0.685	288	226		100.3	0	1.27434	100
1288	278	65567	0.685	288	225		100.3	0	1.28	100
1290	279	65567	0.688	288	225		100.3	0.43796	1.28	100
1292	279	65371	0.688	287	225		100	0.43796	1.27556	99.6528
1294	279	65371	0.687	287	225		100	0.29197	1.27556	99.6528
1296	280	65371	0.685	287	225		100	0	1.27556	99.6528
1298	280	65371	0.684	287	225		100	-0.14599	1.27556	99.6528
1300	281	65371	0.685	287	225		100	0	1.27556	99.6528
1302	281	65306	0.687	287	229		99.9006	0.29197	1.25328	99.6528
1304	281	65306	0.689	287	232		99.9006	0.58394	1.23707	99.6528
1306	281	65306	0.689	287	232		99.9006	0.58394	1.23707	99.6528
1308	282	65371	0.687	287	225		100	0.29197	1.27556	99.6528
1310	282	65371	0.686	287	225		100	0.14599	1.27556	99.6528
1312	282	65371	0.685	288	226		100	0	1.27434	100
1314	282	66088	0.686	291	229		101.097	0.14599	1.27074	101.042
1316	283	66088	0.685	291	229		101.097	0	1.27074	101.042
1318	284	65567	0.685	289	225		100.3	0	1.28444	100.347
1320	284	65567	0.682	289	225		100.3	-0.43796	1.28444	100.347
1322	284	66088	0.68	292	229		101.097	-0.72993	1.27511	101.389
1324	284	66088	0.68	292	229		101.097	-0.72993	1.27511	101.389
1326	284	65567	0.685	289	225		100.3	0	1.28444	100.347
1328	285	65567	0.685	289	225		100.3	0	1.28444	100.347
1330	285	65827	0.682	290	226		100.698	-0.43796	1.28319	100.694
1332	286	65827	0.682	290	226		100.698	-0.43796	1.28319	100.694
1334	286	65827	0.68	289	225		100.698	-0.72993	1.28444	100.347
1336	286	65827	0.683	289	225		100.698	-0.29197	1.28444	100.347
1338	287	65371	0.68	287	225		100	-0.72993	1.27556	99.6528
1340	287	66088	0.68	290	229		101.097	-0.72993	1.26638	100.694
1342	287	66088	0.68	290	229		101.097	-0.72993	1.26638	100.694
1344	288	66088	0.679	290	229		101.097	-0.87591	1.26638	100.694
1346	289	66088	0.679	290	229		101.097	-0.87591	1.26638	100.694
1348	289	66023	0.679	290	229		100.997	-0.87591	1.26638	100.694
1350	289	66023	0.677	290	229		100.997	-1.16788	1.26638	100.694
1352	289	66023	0.677	290	229		100.997	-1.16788	1.26638	100.694
1354	289	66153	0.678	290	229		101.196	-1.0219	1.26638	100.694
1356	290	66153	0.678	290	229		101.196	-1.0219	1.26638	100.694
1358	290	66153	0.678	290	229		101.196	-1.0219	1.26638	100.694
1360	291	65436	0.681	287	226		100.099	-0.58394	1.26991	99.6528
1362	291	65436	0.681	287	226		100.099	-0.58394	1.26991	99.6528
1364	291	65436	0.681	287	229		100.099	-0.58394	1.25328	99.6528
1366	292	66153	0.682	290	229		101.196	-0.43796	1.26638	100.694
1368	292	66153	0.682	290	229		101.196	-0.43796	1.26638	100.694
1370	293	65306	0.684	286	227		99.9006	-0.14599	1.25991	99.3056
1372	292	65306	0.685	286	226		99.9006	0	1.26549	99.3056
1374	293	65306	0.685	286	227		99.9006	0	1.25991	99.3056
1376	293	66153	0.681	290	229		101.196	-0.58394	1.26638	100.694
1378	294	66153	0.681	290	229		101.196	-0.58394	1.26638	100.694
1380	294	66153	0.682	290	229		101.196	-0.43796	1.26638	100.694
1382	294	66544	0.682	292	229		101.794	-0.43796	1.27511	101.389
1384	295	66414	0.681	291	229		101.596	-0.58394	1.27074	101.042
1386	295	66414	0.681	291	229		101.596	-0.58394	1.27074	101.042
1388	296	66414	0.681	291	229		101.596	-0.58394	1.27074	101.042
1390	296	66088	0.682	290	229		101.097	-0.43796	1.26638	100.694
1392	296	65632	0.683	288	226		100.399	-0.29197	1.27434	100
1394	296	66023	0.683	290	229		100.997	-0.29197	1.26638	100.694
1396	297	66023	0.683	290	229		100.997	-0.29197	1.26638	100.694
1398	297	66023	0.683	290	229		100.997	-0.29197	1.26638	100.694
1400	298	66153	0.683	290	230		101.196	-0.29197	1.26087	100.694
1402	298	66153	0.683	290	230		101.196	-0.29197	1.26087	100.694
1404	298	66153	0.683	290	230		101.196	-0.29197	1.26087	100.694
1406	299	66414	0.684	291	230		101.596	-0.14599	1.26522	101.042
1408	299	66414	0.684	291	230		101.596	-0.14599	1.26522	101.042
1410	299	66544	0.684	292	230		101.794	-0.14599	1.26957	101.389
1412	299	66088	0.681	291	229		101.097	-0.58394	1.27074	101.042
1414	300	66023	0.681	291	228		100.997	-0.58394	1.27632	101.042
1416	300	66023	0.681	291	228		100.997	-0.58394	1.27632	101.042
1418	300	66153	0.68	291	229		101.196	-0.72993	1.27074	101.042
1420	301	66544	0.68	292	229		101.794	-0.72993	1.27511	101.389
1422	301	66544	0.68	292	229		101.794	-0.72993	1.27511	101.389
1424	301	66153	0.681	291	229		101.196	-0.58394	1.27074	101.042
1426	302	66153	0.683	291	229		101.196	-0.29197	1.27074	101.042
1428	302	66414	0.681	292	229		101.596	-0.58394	1.27511	101.389
1430	302	66414	0.681	292	229		101.596	-0.58394	1.27511	101.389
1432	303	66153	0.681	291	229		101.196	-0.58394	1.27074	101.042
1434	303	66153	0.682	291	229		101.196	-0.43796	1.27074	101.042
1436	303	65436	0.688	287	231		100.099	0.43796	1.24242	99.6528
1438	304	66153	0.682	291	229		101.196	-0.43796	1.27074	101.042
1440	305	66023	0.68	291	229		100.997	-0.72993	1.27074	101.042
1442	305	66023	0.68	291	229		100.997	-0.72993	1.27074	101.042
1444	305	65958	0.682	290	229		100.898	-0.43796	1.26638	100.694
1446	305	65958	0.682	290	229		100.898	-0.43796	1.26638	100.694
1448	306	66153	0.68	292	229		101.196	-0.72993	1.27511	101.389
1450	307	66414	0.679	293	229		101.596	-0.87591	1.27948	101.736
1452	307	66414	0.678	293	229		101.596	-1.0219	1.27948	101.736
1454	307	66414	0.678	293	229		101.596	-1.0219	1.27948	101.736
1456	307	66414	0.679	293	229		101.596	-0.87591	1.27948	101.736
1458	308	66218	0.68	292	229		101.296	-0.72993	1.27511	101.389
1460	308	66218	0.681	292	229		101.296	-0.58394	1.27511	101.389
1462	308	66414	0.681	292	229		101.596	-0.58394	1.27511	101.389
1464	309	66414	0.681	292	229		101.596	-0.58394	1.27511	101.389
1466	310	66218	0.681	291	229		101.296	-0.58394	1.27074	101.042
1468	310	66218	0.682	291	229		101.296	-0.43796	1.27074	101.042
1470	310	66218	0.682	291	229		101.296	-0.43796	1.27074	101.042
1472	310	65958	0.683	290	229		100.898	-0.29197	1.26638	100.694
1474	310	65958	0.683	290	229		100.898	-0.29197	1.26638	100.694
1476	311	65958	0.68	290	229		100.898	-0.72993	1.26638	100.694
1478	311	66218	0.68	292	229		101.296	-0.72993	1.27511	101.389
1480	311	66218	0.68	292	229		101.296	-0.72993	1.27511	101.389
1482	312	66218	0.68	292	229		101.296	-0.72993	1.27511	101.389
1484	312	66023	0.682	290	229		100.997	-0.43796	1.26638	100.694
1486	313	66479	0.683	292	229		101.695	-0.29197	1.27511	101.389
1488	313	66218	0.683	292	230		101.296	-0.29197	1.26957	101.389
1490	313	66218	0.683	292	230		101.296	-0.29197	1.26957	101.389
1492	313	66218	0.683	292	232		101.296	-0.29197	1.25862	101.389
1494	314	65697	0.686	288	232		100.499	0.14599	1.24138	100
1496	314	66609	0.684	293	230		101.894	-0.14599	1.27391	101.736
1498	315	65697	0.686	288	230		100.499	0.14599	1.25217	100
1500	315	66414	0.684	292	230		101.596	-0.14599	1.26957	101.389
1502	316	66218	0.682	291	230		101.296	-0.43796	1.26522	101.042
1504	316	66218	0.682	291	230		101.296	-0.43796	1.26522	101.042
1506	316	66218	0.682	291	230		101.296	-0.43796	1.26522	101.042
1508	316	66544	0.682	293	230		101.794	-0.43796	1.27391	101.736
1510	317	66544	0.684	293	230		101.794	-0.14599	1.27391	101.736
1512	317	66544	0.684	293	230		101.794	-0.14599	1.27391	101.736
1514	318	66218	0.684	291	230		101.296	-0.14599	1.26522	101.042
1516	318	66218	0.682	291	230		101.296	-0.43796	1.26522	101.042
1518	318	65958	0.684	290	230		100.898	-0.14599	1.26087	100.694
1520	319	65697	0.685	288	227		100.499	0	1.26872	100
1522	319	65697	0.685	288	227		100.499	0	1.26872	100
1524	319	66349	0.683	292	231		101.496	-0.29197	1.26407	101.389
1526	320	66349	0.682	292	231		101.496	-0.43796	1.26407	101.389
1528	320	66349	0.683	292	231		101.496	-0.29197	1.26407	101.389
1530	321	66349	0.682	292	230		101.496	-0.43796	1.26957	101.389
1532	321	66349	0.683	292	229		101.496	-0.29197	1.27511	101.389
1534	321	65697	0.683	289	226		100.499	-0.29197	1.27876	100.347
1536	321	65697	0.683	289	226		100.499	-0.29197	1.27876	100.347
1538	322	65697	0.683	289	226		100.499	-0.29197	1.27876	100.347
1540	323	66349	0.681	292	230		101.496	-0.58394	1.26957	101.389
1542	323	66349	0.681	292	230		101.496	-0.58394	1.26957	101.389
1544	323	66349	0.681	292	230		101.496	-0.58394	1.26957	101.389
1546	323	66414	0.681	292	230		101.596	-0.58394	1.26957	101.389
1548	323	66218	0.681	291	230		101.296	-0.58394	1.26522	101.042
1550	324	66479	0.681	292	230		101.695	-0.58394	1.26957	101.389
1552	324	66609	0.681	293	230		101.894	-0.58394	1.27391	101.736
1554	325	66609	0.679	293	230		101.894	-0.87591	1.27391	101.736
1556	325	66479	0.679	292	230		101.695	-0.87591	1.26957	101.389
1558	325	66153	0.68	291	230		101.196	-0.72993	1.26522	101.042
1560	325	66218	0.68	291	230		101.296	-0.72993	1.26522	101.042
1562	326	66218	0.68	291	230		101.296	-0.72993	1.26522	101.042
1564	326	66218	0.68	291	230		101.296	-0.72993	1.26522	101.042
1566	326	66218	0.68	291	230		101.296	-0.72993	1.26522	101.042
1568	327	66349	0.683	293	231		101.496	-0.29197	1.2684	101.736
1570	327	66349	0.683	293	231		101.496	-0.29197	1.2684	101.736
1572	328	66479	0.68	293	231		101.695	-0.72993	1.2684	101.736
1574	328	66479	0.68	293	231		101.695	-0.72993	1.2684	101.736
1576	328	66479	0.68	293	231		101.695	-0.72993	1.2684	101.736
1578	329	66414	0.681	292	231		101.596	-0.58394	1.26407	101.389
1580	329	66414	0.681	292	231		101.596	-0.58394	1.26407	101.389
1582	329	66414	0.681	292	232		101.596	-0.58394	1.25862	101.389
1584	330	66479	0.68	292	230		101.695	-0.72993	1.26957	101.389
1586	330	66479	0.681	292	230		101.695	-0.58394	1.26957	101.389
1588	330	66609	0.679	294	230		101.894	-0.87591	1.27826	102.083
1590	331	66609	0.681	294	230		101.894	-0.58394	1.27826	102.083
1592	332	66609	0.681	294	230		101.894	-0.58394	1.27826	102.083
1594	332	66609	0.681	294	230		101.894	-0.58394	1.27826	102.083
1596	332	66479	0.681	292	230		101.695	-0.58394	1.26957	101.389
1598	332	66479	0.682	292	231		101.695	-0.43796	1.26407	101.389
1600	333	66609	0.681	293	231		101.894	-0.58394	1.2684	101.736
1602	333	66609	0.682	293	230		101.894	-0.43796	1.27391	101.736
1604	333	66609	0.681	293	230		101.894	-0.58394	1.27391	101.736
1606	334	66479	0.681	292	230		101.695	-0.58394	1.26957	101.389
1608	334	66609	0.679	293	230		101.894	-0.87591	1.27391	101.736
1610	335	66479	0.678	292	230		101.695	-1.0219	1.26957	101.389
1612	335	66609	0.678	293	230		101.894	-1.0219	1.27391	101.736
1614	335	66609	0.679	293	230		101.894	-0.87591	1.27391	101.736
1616	336	66609	0.68	293	230		101.894	-0.72993	1.27391	101.736
1618	336	66609	0.682	293	230		101.894	-0.43796	1.27391	101.736
1620	336	66609	0.682	293	230		101.894	-0.43796	1.27391	101.736
1622	337	66609	0.679	293	230		101.894	-0.87591	1.27391	101.736
1624	337	66479	0.679	293	230		101.695	-0.87591	1.27391	101.736
1626	337	66479	0.679	293	230		101.695	-0.87591	1.27391	101.736
1628	338	66218	0.68	293	230		101.296	-0.72993	1.27391	101.736
1630	338	66479	0.679	293	230		101.695	-0.87591	1.27391	101.736
1632	339	66479	0.679	293	230		101.695	-0.87591	1.27391	101.736
1634	339	66479	0.679	293	230		101.695	-0.87591	1.27391	101.736
1636	339	66218	0.681	293	231		101.296	-0.58394	1.2684	101.736
1638	339	66218	0.681	292	231		101.296	-0.58394	1.26407	101.389
1640	340	66218	0.681	292	231		101.296	-0.58394	1.26407	101.389
1642	340	66479	0.681	293	230		101.695	-0.58394	1.27391	101.736
1644	341	66479	0.681	293	230		101.695	-0.58394	1.27391	101.736
1646	341	66479	0.68	294	230		101.695	-0.72993	1.27826	102.083
1648	341	66609	0.68	295	230		101.894	-0.72993	1.28261	102.431
1650	342	66479	0.68	294	230		101.695	-0.72993	1.27826	102.083
1652	342	66609	0.679	295	230		101.894	-0.87591	1.28261	102.431
1654	342	66609	0.678	295	230		101.894	-1.0219	1.28261	102.431
1656	343	66609	0.678	295	230		101.894	-1.0219	1.28261	102.431
1658	343	66609	0.678	295	230		101.894	-1.0219	1.28261	102.431
1660	343	66479	0.678	294	230		101.695	-1.0219	1.27826	102.083
1662	344	66479	0.678	294	230		101.695	-1.0219	1.27826	102.083
1664	344	66544	0.677	294	230		101.794	-1.16788	1.27826	102.083
1666	345	66544	0.678	294	230		101.794	-1.0219	1.27826	102.083
1668	345	66544	0.677	294	230		101.794	-1.16788	1.27826	102.083
1670	345	66479	0.68	294	230		101.695	-0.72993	1.27826	102.083
1672	345	66479	0.678	294	230		101.695	-1.0219	1.27826	102.083
1674	346	66414	0.679	294	232		101.596	-0.87591	1.26724	102.083
1676	346	66414	0.679	294	232		101.596	-0.87591	1.26724	102.083
1678	347	66544	0.68	294	230		101.794	-0.72993	1.27826	102.083
1680	347	66544	0.68	294	230		101.794	-0.72993	1.27826	102.083
1682	348	66544	0.681	293	230		101.794	-0.58394	1.27391	101.736
1684	348	66414	0.68	293	230		101.596	-0.72993	1.27391	101.736
1686	348	66414	0.679	292	230		101.596	-0.87591	1.26957	101.389
1688	348	66414	0.679	293	230		101.596	-0.87591	1.27391	101.736
1690	349	66609	0.679	294	230		101.894	-0.87591	1.27826	102.083
1692	349	66609	0.679	294	231		101.894	-0.87591	1.27273	102.083
1694	350	66479	0.679	293	231		101.695	-0.87591	1.2684	101.736
1696	350	66479	0.679	293	230		101.695	-0.87591	1.27391	101.736
1698	350	66479	0.678	293	230		101.695	-1.0219	1.27391	101.736
1700	350	66544	0.678	293	230		101.794	-1.0219	1.27391	101.736
1702	351	66544	0.68	293	230		101.794	-0.72993	1.27391	101.736
1704	351	66544	0.68	293	230		101.794	-0.72993	1.27391	101.736
1706	352	66544	0.679	293	230		101.794	-0.87591	1.27391	101.736
1708	352	66544	0.679	293	230		101.794	-0.87591	1.27391	101.736
1710	353	66609	0.679	294	231		101.894	-0.87591	1.27273	102.083
1712	353	66609	0.68	294	231		101.894	-0.72993	1.27273	102.083
1714	353	66609	0.68	294	230		101.894	-0.72993	1.27826	102.083
1716	354	66609	0.68	294	230		101.894	-0.72993	1.27826	102.083
1718	354	66479	0.679	293	230		101.695	-0.87591	1.27391	101.736
1720	354	66479	0.678	293	229		101.695	-1.0219	1.27948	101.736
1722	355	66479	0.676	293	229		101.695	-1.31387	1.27948	101.736
1724	355	66479	0.678	293	229		101.695	-1.0219	1.27948	101.736
1726	355	66479	0.681	293	229		101.695	-0.58394	1.27948	101.736
1728	356	66544	0.681	293	230		101.794	-0.58394	1.27391	101.736
1730	356	66544	0.677	293	230		101.794	-1.16788	1.27391	101.736
1732	357	66544	0.677	293	230		101.794	-1.16788	1.27391	101.736
1734	357	66479	0.681	293	229		101.695	-0.58394	1.27948	101.736
1736	357	66479	0.681	292	229		101.695	-0.58394	1.27511	101.389
1738	357	66544	0.68	292	229		101.794	-0.72993	1.27511	101.389
1740	358	66544	0.68	292	229		101.794	-0.72993	1.27511	101.389
1742	358	66479	0.68	292	230		101.695	-0.72993	1.26957	101.389
1744	358	66479	0.679	292	229		101.695	-0.87591	1.27511	101.389
1746	359	66479	0.679	292	229		101.695	-0.87591	1.27511	101.389
1748	359	66479	0.679	292	229		101.695	-0.87591	1.27511	101.389
1750	360	66479	0.679	292	229		101.695	-0.87591	1.27511	101.389
1752	360	66479	0.68	292	229		101.695	-0.72993	1.27511	101.389
1754	360	66479	0.68	292	230		101.695	-0.72993	1.26957	101.389
1756	361	66479	0.68	292	230		101.695	-0.72993	1.26957	101.389
1758	361	66479	0.678	292	230		101.695	-1.0219	1.26957	101.389
1760	361	66479	0.678	292	230		101.695	-1.0219	1.26957	101.389
1762	362	66479	0.678	292	230		101.695	-1.0219	1.26957	101.389
1764	362	66479	0.679	292	230		101.695	-0.87591	1.26957	101.389
1766	362	66479	0.679	292	230		101.695	-0.87591	1.26957	101.389
1768	363	66479	0.68	292	230		101.695	-0.72993	1.26957	101.389
1770	363	66479	0.68	292	230		101.695	-0.72993	1.26957	101.389
1772	364	66479	0.68	292	229		101.695	-0.72993	1.27511	101.389
1774	364	66544	0.679	292	230		101.794	-0.87591	1.26957	101.389
1776	364	66479	0.682	292	230		101.695	-0.43796	1.26957	101.389
1778	365	66544	0.679	292	230		101.794	-0.87591	1.26957	101.389
1780	365	66609	0.679	293	230		101.894	-0.87591	1.27391	101.736
1782	365	66609	0.679	293	230		101.894	-0.87591	1.27391	101.736
1784	366	66544	0.679	292	230		101.794	-0.87591	1.26957	101.389
1786	366	66479	0.677	292	230		101.695	-1.16788	1.26957	101.389
1788	366	66479	0.677	292	230		101.695	-1.16788	1.26957	101.389
1790	367	66479	0.678	292	230		101.695	-1.0219	1.26957	101.389
1792	367	66544	0.678	292	229		101.794	-1.0219	1.27511	101.389
1794	367	66544	0.678	292	229		101.794	-1.0219	1.27511	101.389
1796	368	66544	0.677	292	229		101.794	-1.16788	1.27511	101.389
1798	368	66544	0.675	292	229		101.794	-1.45985	1.27511	101.389
1800	369	66544	0.675	292	229		101.794	-1.45985	1.27511	101.389
1802	369	66544	0.677	292	228		101.794	-1.16788	1.2807	101.389
1804	369	66544	0.677	292	228		101.794	-1.16788	1.2807	101.389
1806	369	66544	0.677	292	229		101.794	-1.16788	1.27511	101.389
1808	370	66349	0.676	291	230		101.496	-1.31387	1.26522	101.042
1810	370	66283	0.676	291	230		101.395	-1.31387	1.26522	101.042
1812	371	66283	0.675	291	230		101.395	-1.45985	1.26522	101.042
1814	371	66283	0.675	291	230		101.395	-1.45985	1.26522	101.042
1816	371	66153	0.675	291	229		101.196	-1.45985	1.27074	101.042
1818	372	66153	0.676	291	229		101.196	-1.31387	1.27074	101.042
1820	372	66479	0.677	292	229		101.695	-1.16788	1.27511	101.389
1822	373	66544	0.676	292	229		101.794	-1.31387	1.27511	101.389
1824	373	66544	0.676	292	229		101.794	-1.31387	1.27511	101.389
1826	373	66544	0.676	292	229		101.794	-1.31387	1.27511	101.389
1828	374	66544	0.677	292	230		101.794	-1.16788	1.26957	101.389
1830	374	66544	0.677	292	230		101.794	-1.16788	1.26957	101.389
1832	374	66544	0.677	292	230		101.794	-1.16788	1.26957	101.389
1834	375	66283	0.679	291	230		101.395	-0.87591	1.26522	101.042
1836	375	66283	0.679	291	230		101.395	-0.87591	1.26522	101.042
1838	375	66544	0.679	292	230		101.794	-0.87591	1.26957	101.389
1840	376	66544	0.679	292	230		101.794	-0.87591	1.26957	101.389
1842	376	66544	0.679	292	230		101.794	-0.87591	1.26957	101.389
1844	376	66153	0.683	291	230		101.196	-0.29197	1.26522	101.042
1846	377	66153	0.683	291	230		101.196	-0.29197	1.26522	101.042
1848	377	66218	0.683	291	230		101.296	-0.29197	1.26522	101.042
1850	377	66544	0.682	292	230		101.794	-0.43796	1.26957	101.389
1852	378	66218	0.681	291	230		101.296	-0.58394	1.26522	101.042
1854	378	66153	0.68	291	230		101.196	-0.72993	1.26522	101.042
1856	378	66153	0.68	291	230		101.196	-0.72993	1.26522	101.042
1858	379	66349	0.68	291	230		101.496	-0.72993	1.26522	101.042
1860	379	66544	0.677	292	231		101.794	-1.16788	1.26407	101.389
1862	379	66544	0.677	292	230		101.794	-1.16788	1.26957	101.389
1864	380	66544	0.677	292	230		101.794	-1.16788	1.26957	101.389
1866	380	66544	0.678	292	230		101.794	-1.0219	1.26957	101.389
1868	381	66544	0.679	292	230		101.794	-0.87591	1.26957	101.389
1870	381	66544	0.679	292	230		101.794	-0.87591	1.26957	101.389
1872	382	66544	0.68	292	230		101.794	-0.72993	1.26957	101.389
1874	382	66153	0.681	291	230		101.196	-0.58394	1.26522	101.042
1876	382	66153	0.683	291	230		101.196	-0.29197	1.26522	101.042
1878	383	66153	0.683	291	230		101.196	-0.29197	1.26522	101.042
1880	383	66544	0.681	292	230		101.794	-0.58394	1.26957	101.389
1882	383	66544	0.681	292	230		101.794	-0.58394	1.26957	101.389
1884	384	66544	0.681	292	230		101.794	-0.58394	1.26957	101.389
1886	384	66544	0.68	292	231		101.794	-0.72993	1.26407	101.389
1888	384	66544	0.68	292	230		101.794	-0.72993	1.26957	101.389
1890	385	66349	0.68	291	231		101.496	-0.72993	1.25974	101.042
1892	385	66349	0.68	291	230		101.496	-0.72993	1.26522	101.042
1894	385	66218	0.68	291	230		101.296	-0.72993	1.26522	101.042
1896	386	66218	0.678	291	230		101.296	-1.0219	1.26522	101.042
1898	386	66218	0.678	291	230		101.296	-1.0219	1.26522	101.042
1900	386	66218	0.678	291	230		101.296	-1.0219	1.26522	101.042
1902	386	66349	0.682	291	230		101.496	-0.43796	1.26522	101.042
1904	387	66218	0.682	291	230		101.296	-0.43796	1.26522	101.042
1906	387	66349	0.681	291	230		101.496	-0.58394	1.26522	101.042
1908	388	66349	0.679	291	230		101.496	-0.87591	1.26522	101.042
1910	388	66544	0.679	292	230		101.794	-0.87591	1.26957	101.389
1912	388	66544	0.679	292	230		101.794	-0.87591	1.26957	101.389
1914	389	66544	0.68	292	230		101.794	-0.72993	1.26957	101.389
1916	389	66414	0.68	291	231		101.596	-0.72993	1.25974	101.042
1918	390	66414	0.678	291	231		101.596	-1.0219	1.25974	101.042
1920	390	66414	0.678	291	231		101.596	-1.0219	1.25974	101.042
1922	390	66349	0.686	291	231		101.496	0.14599	1.25974	101.042
1924	391	66349	0.686	291	231		101.496	0.14599	1.25974	101.042
1926	391	66349	0.686	291	231		101.496	0.14599	1.25974	101.042
1928	391	66349	0.684	291	231		101.496	-0.14599	1.25974	101.042
1930	391	66349	0.679	291	231		101.496	-0.87591	1.25974	101.042
1932	392	66218	0.679	291	231		101.296	-0.87591	1.25974	101.042
1934	392	66218	0.679	291	231		101.296	-0.87591	1.25974	101.042
1936	393	66414	0.678	291	231		101.596	-1.0219	1.25974	101.042
1938	393	66414	0.678	291	231		101.596	-1.0219	1.25974	101.042
1940	394	66349	0.679	291	231		101.496	-0.87591	1.25974	101.042
1942	394	66349	0.682	291	230		101.496	-0.43796	1.26522	101.042
1944	394	66349	0.682	291	230		101.496	-0.43796	1.26522	101.042
1946	395	66349	0.68	291	231		101.496	-0.72993	1.25974	101.042
1948	395	66544	0.68	292	232		101.794	-0.72993	1.25862	101.389
1950	395	66544	0.68	292	231		101.794	-0.72993	1.26407	101.389
1952	396	66349	0.679	291	230		101.496	-0.87591	1.26522	101.042
1954	396	66349	0.679	291	230		101.496	-0.87591	1.26522	101.042
1956	396	66349	0.679	291	231		101.496	-0.87591	1.25974	101.042
1958	397	66349	0.68	291	231		101.496	-0.72993	1.25974	101.042
1960	397	66349	0.681	291	231		101.496	-0.58394	1.25974	101.042
1962	398	66283	0.681	291	231		101.395	-0.58394	1.25974	101.042
1964	398	66349	0.683	291	230		101.496	-0.29197	1.26522	101.042
1966	398	66544	0.681	292	230		101.794	-0.58394	1.26957	101.389
1968	399	66544	0.681	292	230		101.794	-0.58394	1.26957	101.389
1970	399	66414	0.681	291	231		101.596	-0.58394	1.25974	101.042
1972	399	66349	0.683	291	231		101.496	-0.29197	1.25974	101.042
1974	400	66349	0.683	291	231		101.496	-0.29197	1.25974	101.042
1976	400	66544	0.682	292	231		101.794	-0.43796	1.26407	101.389
1978	400	66609	0.681	292	230		101.894	-0.58394	1.26957	101.389
1980	401	66544	0.681	292	231		101.794	-0.58394	1.26407	101.389
1982	401	66414	0.681	291	231		101.596	-0.58394	1.25974	101.042
1984	402	66414	0.682	291	231		101.596	-0.43796	1.25974	101.042
1986	402	66414	0.682	291	231		101.596	-0.43796	1.25974	101.042
1988	402	66414	0.682	291	231		101.596	-0.43796	1.25974	101.042
1990	403	66414	0.682	291	231		101.596	-0.43796	1.25974	101.042
1992	403	66414	0.683	291	231		101.596	-0.29197	1.25974	101.042
1994	404	66414	0.683	291	231		101.596	-0.29197	1.25974	101.042
1996	404	66414	0.683	291	231		101.596	-0.29197	1.25974	101.042
1998	404	66414	0.682	291	231		101.596	-0.43796	1.25974	101.042
2000	404	66414	0.681	291	231		101.596	-0.58394	1.25974	101.042
2002	405	66609	0.681	292	231		101.894	-0.58394	1.26407	101.389
2004	405	66609	0.681	292	231		101.894	-0.58394	1.26407	101.389
2006	405	66414	0.681	291	231		101.596	-0.58394	1.25974	101.042
2008	406	66349	0.681	291	231		101.496	-0.58394	1.25974	101.042
2010	406	66414	0.681	291	231		101.596	-0.58394	1.25974	101.042
2012	407	66414	0.682	291	231		101.596	-0.43796	1.25974	101.042
2014	407	66414	0.681	291	231		101.596	-0.58394	1.25974	101.042
2016	407	66414	0.682	291	231		101.596	-0.43796	1.25974	101.042
2018	408	66414	0.682	291	231		101.596	-0.43796	1.25974	101.042
2020	408	66414	0.682	291	231		101.596	-0.43796	1.25974	101.042
2022	408	66414	0.681	291	231		101.596	-0.58394	1.25974	101.042
2024	409	66283	0.681	291	231		101.395	-0.58394	1.25974	101.042
2026	409	66283	0.68	291	231		101.395	-0.72993	1.25974	101.042
2028	410	66283	0.68	291	231		101.395	-0.72993	1.25974	101.042
2030	410	66414	0.681	291	232		101.596	-0.58394	1.25431	101.042
2032	410	66349	0.681	291	232		101.496	-0.58394	1.25431	101.042
2034	411	66414	0.679	291	231		101.596	-0.87591	1.25974	101.042
2036	411	66675	0.679	292	231		101.995	-0.87591	1.26407	101.389
2038	412	66675	0.679	292	231		101.995	-0.87591	1.26407	101.389
2040	412	66609	0.679	292	231		101.894	-0.87591	1.26407	101.389
2042	412	66414	0.68	291	231		101.596	-0.72993	1.25974	101.042
2044	412	66414	0.68	291	231		101.596	-0.72993	1.25974	101.042
2046	413	66414	0.681	291	231		101.596	-0.58394	1.25974	101.042
2048	413	66414	0.681	291	231		101.596	-0.58394	1.25974	101.042
2050	414	66414	0.681	291	231		101.596	-0.58394	1.25974	101.042
2052	414	66414	0.679	291	231		101.596	-0.87591	1.25974	101.042
2054	414	66414	0.678	291	231		101.596	-1.0219	1.25974	101.042
2056	415	66414	0.678	291	231		101.596	-1.0219	1.25974	101.042
2058	415	66414	0.678	291	231		101.596	-1.0219	1.25974	101.042
2060	415	66414	0.679	291	231		101.596	-0.87591	1.25974	101.042
2062	416	66414	0.679	291	231		101.596	-0.87591	1.25974	101.042
2064	416	66414	0.68	291	231		101.596	-0.72993	1.25974	101.042
2066	416	66283	0.679	291	231		101.395	-0.87591	1.25974	101.042
2068	417	66414	0.681	291	231		101.596	-0.58394	1.25974	101.042
2070	417	66283	0.679	291	231		101.395	-0.87591	1.25974	101.042
2072	418	66283	0.683	291	231		101.395	-0.29197	1.25974	101.042
2074	418	66283	0.679	291	231		101.395	-0.87591	1.25974	101.042
2076	418	66283	0.679	291	231		101.395	-0.87591	1.25974	101.042
2078	419	66414	0.679	291	231		101.596	-0.87591	1.25974	101.042
2080	419	66414	0.685	291	231		101.596	0	1.25974	101.042
2082	419	66414	0.685	291	231		101.596	0	1.25974	101.042
2084	420	66283	0.681	291	231		101.395	-0.58394	1.25974	101.042
2086	420	66349	0.678	291	231		101.496	-1.0219	1.25974	101.042
2088	420	66349	0.677	291	231		101.496	-1.16788	1.25974	101.042
2090	421	66349	0.675	291	231		101.496	-1.45985	1.25974	101.042
2092	421	66349	0.675	291	231		101.496	-1.45985	1.25974	101.042
2094	422	66349	0.676	291	231		101.496	-1.31387	1.25974	101.042
2096	422	66283	0.677	291	231		101.395	-1.16788	1.25974	101.042
2098	422	66283	0.679	291	231		101.395	-0.87591	1.25974	101.042
2100	423	66283	0.679	291	231		101.395	-0.87591	1.25974	101.042
2102	423	66349	0.679	291	231		101.496	-0.87591	1.25974	101.042
2104	423	66349	0.678	291	231		101.496	-1.0219	1.25974	101.042
2106	424	66349	0.678	291	231		101.496	-1.0219	1.25974	101.042
2108	424	66414	0.679	292	231		101.596	-0.87591	1.26407	101.389
2110	424	66414	0.679	292	231		101.596	-0.87591	1.26407	101.389
2112	425	66414	0.679	292	231		101.596	-0.87591	1.26407	101.389
2114	425	66414	0.676	292	231		101.596	-1.31387	1.26407	101.389
2116	425	66414	0.676	292	231		101.596	-1.31387	1.26407	101.389
2118	426	66544	0.678	292	231		101.794	-1.0219	1.26407	101.389
2120	426	66544	0.678	292	232		101.794	-1.0219	1.25862	101.389
2122	427	66349	0.68	291	231		101.496	-0.72993	1.25974	101.042
2124	427	66349	0.68	291	231		101.496	-0.72993	1.25974	101.042
2126	427	66349	0.677	291	231		101.496	-1.16788	1.25974	101.042
2128	428	66414	0.676	291	231		101.596	-1.31387	1.25974	101.042
2130	428	66414	0.676	292	231		101.596	-1.31387	1.26407	101.389
2132	428	66479	0.677	292	232		101.695	-1.16788	1.25862	101.389
2134	429	66479	0.677	292	232		101.695	-1.16788	1.25862	101.389
2136	429	66349	0.679	291	232		101.496	-0.87591	1.25431	101.042
2138	430	66349	0.679	291	231		101.496	-0.87591	1.25974	101.042
2140	430	66349	0.68	291	231		101.496	-0.72993	1.25974	101.042
2142	430	66349	0.68	291	231		101.496	-0.72993	1.25974	101.042
2144	431	66414	0.679	292	231		101.596	-0.87591	1.26407	101.389
2146	431	66414	0.679	292	231		101.596	-0.87591	1.26407	101.389
2148	432	66414	0.679	292	231		101.596	-0.87591	1.26407	101.389
2150	432	66740	0.663	293	244		102.094	-3.21168	1.20082	101.736
2152	432	66740	0.663	293	244		102.094	-3.21168	1.20082	101.736
2154	433	66349	0.676	291	230		101.496	-1.31387	1.26522	101.042
2156	433	66283	0.678	291	230		101.395	-1.0219	1.26522	101.042
2158	433	66349	0.676	291	230		101.496	-1.31387	1.26522	101.042
2160	434	66349	0.678	292	230		101.496	-1.0219	1.26957	101.389
2162	434	66349	0.675	292	230		101.496	-1.45985	1.26957	101.389
2164	434	66349	0.674	292	230		101.496	-1.60584	1.26957	101.389
2166	435	66349	0.674	292	230		101.496	-1.60584	1.26957	101.389
2168	435	66609	0.675	294	230		101.894	-1.45985	1.27826	102.083
2170	435	66609	0.676	294	230		101.894	-1.31387	1.27826	102.083
2172	436	66609	0.675	293	231		101.894	-1.45985	1.2684	101.736
2174	436	66349	0.676	292	231		101.496	-1.31387	1.26407	101.389
2176	437	66675	0.676	293	231		101.995	-1.31387	1.2684	101.736
2178	437	66675	0.676	294	231		101.995	-1.31387	1.27273	102.083
2180	437	66675	0.67	294	244		101.995	-2.18978	1.20492	102.083
2182	437	66675	0.67	294	244		101.995	-2.18978	1.20492	102.083
2184	438	66675	0.676	293	232		101.995	-1.31387	1.26293	101.736
2186	439	66675	0.676	293	232		101.995	-1.31387	1.26293	101.736
2188	439	66675	0.677	293	231		101.995	-1.16788	1.2684	101.736
2190	439	66479	0.677	292	231		101.695	-1.16788	1.26407	101.389
2192	439	66479	0.677	292	231		101.695	-1.16788	1.26407	101.389
2194	440	66414	0.678	292	231		101.596	-1.0219	1.26407	101.389
2196	440	66349	0.676	292	232		101.496	-1.31387	1.25862	101.389
2198	441	66414	0.676	292	232		101.596	-1.31387	1.25862	101.389
2200	441	66414	0.676	292	230		101.596	-1.31387	1.26957	101.389
2202	441	66544	0.676	293	230		101.794	-1.31387	1.27391	101.736
2204	441	66609	0.678	293	230		101.894	-1.0219	1.27391	101.736
2206	442	66609	0.678	293	231		101.894	-1.0219	1.2684	101.736
2208	442	66609	0.679	293	231		101.894	-0.87591	1.2684	101.736
2210	443	66414	0.681	292	232		101.596	-0.58394	1.25862	101.389
2212	443	66414	0.68	292	232		101.596	-0.72993	1.25862	101.389
2214	444	66479	0.68	292	231		101.695	-0.72993	1.26407	101.389
2216	444	66479	0.68	292	231		101.695	-0.72993	1.26407	101.389
2218	444	66479	0.681	293	231		101.695	-0.58394	1.2684	101.736
2220	445	66609	0.681	294	232		101.894	-0.58394	1.26724	102.083
2222	445	66609	0.678	294	230		101.894	-1.0219	1.27826	102.083
2224	445	66609	0.676	293	231		101.894	-1.31387	1.2684	101.736
2226	445	66609	0.676	293	231		101.894	-1.31387	1.2684	101.736
2228	446	66479	0.676	292	231		101.695	-1.31387	1.26407	101.389
2230	446	66740	0.665	293	243		102.094	-2.91971	1.20576	101.736
2232	447	66675	0.672	293	231		101.995	-1.89781	1.2684	101.736
2234	447	66740	0.666	293	243		102.094	-2.77372	1.20576	101.736
2236	447	66675	0.672	293	231		101.995	-1.89781	1.2684	101.736
2238	448	66609	0.676	293	230		101.894	-1.31387	1.27391	101.736
2240	448	66609	0.676	293	230		101.894	-1.31387	1.27391	101.736
2242	448	66349	0.676	292	230		101.496	-1.31387	1.26957	101.389
2244	449	66349	0.674	292	230		101.496	-1.60584	1.26957	101.389
2246	449	66479	0.676	292	231		101.695	-1.31387	1.26407	101.389
2248	449	66479	0.683	292	232		101.695	-0.29197	1.25862	101.389
2250	450	66349	0.683	291	232		101.496	-0.29197	1.25431	101.042
2252	450	66349	0.677	291	232		101.496	-1.16788	1.25431	101.042
2254	450	66479	0.677	292	231		101.695	-1.16788	1.26407	101.389
2256	451	66479	0.677	292	231		101.695	-1.16788	1.26407	101.389
2258	451	66479	0.677	292	230		101.695	-1.16788	1.26957	101.389
2260	452	66349	0.68	291	230		101.496	-0.72993	1.26522	101.042
2262	452	66349	0.68	291	231		101.496	-0.72993	1.25974	101.042
2264	452	66349	0.68	291	231		101.496	-0.72993	1.25974	101.042
2266	453	66349	0.677	291	231		101.496	-1.16788	1.25974	101.042
2268	453	66414	0.677	292	231		101.596	-1.16788	1.26407	101.389
2270	453	66609	0.678	293	231		101.894	-1.0219	1.2684	101.736
2272	454	66609	0.682	293	231		101.894	-0.43796	1.2684	101.736
2274	454	66609	0.682	293	231		101.894	-0.43796	1.2684	101.736
2276	454	66609	0.677	293	231		101.894	-1.16788	1.2684	101.736
2278	455	66609	0.677	293	230		101.894	-1.16788	1.27391	101.736
2280	455	66609	0.677	293	230		101.894	-1.16788	1.27391	101.736
2282	456	66609	0.675	293	230		101.894	-1.45985	1.27391	101.736
2284	456	66740	0.668	293	244		102.094	-2.48175	1.20082	101.736
2286	457	66740	0.671	293	244		102.094	-2.0438	1.20082	101.736
2288	457	66740	0.671	293	244		102.094	-2.0438	1.20082	101.736
2290	457	66740	0.671	293	244		102.094	-2.0438	1.20082	101.736
2292	458	66609	0.675	293	230		101.894	-1.45985	1.27391	101.736
2294	458	66609	0.675	293	230		101.894	-1.45985	1.27391	101.736
2296	458	66609	0.675	293	230		101.894	-1.45985	1.27391	101.736
2298	458	66609	0.678	293	231		101.894	-1.0219	1.2684	101.736
2300	459	66740	0.671	293	244		102.094	-2.0438	1.20082	101.736
2302	459	66283	0.678	291	231		101.395	-1.0219	1.25974	101.042
2304	460	66740	0.67	293	243		102.094	-2.18978	1.20576	101.736
2306	460	66740	0.668	293	243		102.094	-2.48175	1.20576	101.736
2308	460	66740	0.668	293	243		102.094	-2.48175	1.20576	101.736
2310	461	66609	0.678	293	230		101.894	-1.0219	1.27391	101.736
2312	461	66609	0.678	293	230		101.894	-1.0219	1.27391	101.736
2314	461	66609	0.678	293	230		101.894	-1.0219	1.27391	101.736
2316	462	66609	0.678	293	230		101.894	-1.0219	1.27391	101.736
2318	462	66609	0.678	293	230		101.894	-1.0219	1.27391	101.736
2320	463	66609	0.681	293	230		101.894	-0.58394	1.27391	101.736
2322	463	66609	0.681	293	230		101.894	-0.58394	1.27391	101.736
2324	463	66740	0.677	293	230		102.094	-1.16788	1.27391	101.736
2326	464	66740	0.677	293	230		102.094	-1.16788	1.27391	101.736
2328	464	66609	0.68	293	230		101.894	-0.72993	1.27391	101.736
2330	464	66609	0.683	293	230		101.894	-0.29197	1.27391	101.736
2332	465	66609	0.681	293	230		101.894	-0.58394	1.27391	101.736
2334	465	66609	0.681	293	230		101.894	-0.58394	1.27391	101.736
2336	465	66609	0.68	293	230		101.894	-0.72993	1.27391	101.736
2338	466	66609	0.68	293	230		101.894	-0.72993	1.27391	101.736
2340	466	66609	0.68	293	230		101.894	-0.72993	1.27391	101.736
2342	466	66609	0.68	293	230		101.894	-0.72993	1.27391	101.736
2344	467	66609	0.68	293	230		101.894	-0.72993	1.27391	101.736
2346	467	66609	0.682	293	230		101.894	-0.43796	1.27391	101.736
2348	467	66414	0.682	292	231		101.596	-0.43796	1.26407	101.389
2350	468	66414	0.681	292	231		101.596	-0.58394	1.26407	101.389
2352	468	66414	0.681	292	231		101.596	-0.58394	1.26407	101.389
2354	468	66414	0.681	292	231		101.596	-0.58394	1.26407	101.389
2356	469	66414	0.682	292	231		101.596	-0.43796	1.26407	101.389
2358	469	66544	0.682	292	231		101.794	-0.43796	1.26407	101.389
2360	470	66544	0.683	292	231		101.794	-0.29197	1.26407	101.389
2362	470	66544	0.683	292	230		101.794	-0.29197	1.26957	101.389
2364	470	66544	0.683	292	230		101.794	-0.29197	1.26957	101.389
2366	471	66609	0.686	293	230		101.894	0.14599	1.27391	101.736
2368	471	66675	0.679	293	230		101.995	-0.87591	1.27391	101.736
2370	471	66675	0.681	293	230		101.995	-0.58394	1.27391	101.736
2372	472	66675	0.678	293	230		101.995	-1.0219	1.27391	101.736
2374	472	66609	0.681	293	230		101.894	-0.58394	1.27391	101.736
2376	472	66609	0.679	293	231		101.894	-0.87591	1.2684	101.736
2378	473	66609	0.679	293	231		101.894	-0.87591	1.2684	101.736
2380	473	66609	0.679	293	231		101.894	-0.87591	1.2684	101.736
2382	474	66805	0.673	293	244		102.194	-1.75182	1.20082	101.736
2384	474	66609	0.68	293	230		101.894	-0.72993	1.27391	101.736
2386	474	66544	0.677	292	231		101.794	-1.16788	1.26407	101.389
2388	475	66544	0.677	292	231		101.794	-1.16788	1.26407	101.389
2390	475	66544	0.677	292	231		101.794	-1.16788	1.26407	101.389
2392	475	66544	0.682	292	230		101.794	-0.43796	1.26957	101.389
2394	476	66544	0.682	292	230		101.794	-0.43796	1.26957	101.389
2396	476	66544	0.681	292	231		101.794	-0.58394	1.26407	101.389
2398	476	66544	0.681	292	231		101.794	-0.58394	1.26407	101.389
2400	477	66544	0.681	292	230		101.794	-0.58394	1.26957	101.389
2402	477	66609	0.685	293	230		101.894	0	1.27391	101.736
2404	477	66675	0.687	293	230		101.995	0.29197	1.27391	101.736
2406	478	66675	0.687	293	230		101.995	0.29197	1.27391	101.736
2408	478	66609	0.681	293	230		101.894	-0.58394	1.27391	101.736
2410	479	66479	0.676	292	230		101.695	-1.31387	1.26957	101.389
2412	479	66479	0.676	292	231		101.695	-1.31387	1.26407	101.389
2414	479	66479	0.687	292	230		101.695	0.29197	1.26957	101.389
2416	479	66283	0.687	291	231		101.395	0.29197	1.25974	101.042
2418	480	66609	0.683	293	230		101.894	-0.29197	1.27391	101.736
2420	480	66544	0.68	292	230		101.794	-0.72993	1.26957	101.389
2422	481	66609	0.68	293	229		101.894	-0.72993	1.27948	101.736
2424	481	66544	0.68	292	229		101.794	-0.72993	1.27511	101.389
2426	482	66283	0.685	291	231		101.395	0	1.25974	101.042
2428	482	66283	0.685	291	231		101.395	0	1.25974	101.042
2430	482	66544	0.684	292	230		101.794	-0.14599	1.26957	101.389
2432	483	66544	0.684	292	229		101.794	-0.14599	1.27511	101.389
2434	483	66544	0.684	292	229		101.794	-0.14599	1.27511	101.389
2436	483	66544	0.684	292	230		101.794	-0.14599	1.26957	101.389
2438	483	66544	0.682	292	230		101.794	-0.43796	1.26957	101.389
2440	484	66544	0.685	292	230		101.794	0	1.26957	101.389
2442	484	66544	0.685	292	230		101.794	0	1.26957	101.389
2444	485	66544	0.685	292	230		101.794	0	1.26957	101.389
2446	485	66675	0.685	293	230		101.995	0	1.27391	101.736
2448	485	66675	0.686	293	230		101.995	0.14599	1.27391	101.736
2450	486	66544	0.686	292	230		101.794	0.14599	1.26957	101.389
2452	486	66544	0.686	292	230		101.794	0.14599	1.26957	101.389
2454	486	66544	0.685	292	230		101.794	0	1.26957	101.389
2456	487	66544	0.687	292	231		101.794	0.29197	1.26407	101.389
2458	487	66544	0.685	292	230		101.794	0	1.26957	101.389
2460	487	66349	0.686	291	231		101.496	0.14599	1.25974	101.042
2462	488	66544	0.686	292	230		101.794	0.14599	1.26957	101.389
2464	488	66414	0.686	292	231		101.596	0.14599	1.26407	101.389
2466	488	66544	0.685	292	231		101.794	0	1.26407	101.389
2468	489	66544	0.685	292	231		101.794	0	1.26407	101.389
2470	489	66544	0.685	292	231		101.794	0	1.26407	101.389
2472	489	66544	0.688	292	231		101.794	0.43796	1.26407	101.389
2474	490	66675	0.688	293	230		101.995	0.43796	1.27391	101.736
2476	490	66544	0.688	292	230		101.794	0.43796	1.26957	101.389
2478	491	66544	0.688	292	230		101.794	0.43796	1.26957	101.389
2480	491	66544	0.688	292	230		101.794	0.43796	1.26957	101.389
2482	492	66544	0.681	292	230		101.794	-0.58394	1.26957	101.389
2484	492	66544	0.68	292	229		101.794	-0.72993	1.27511	101.389
2486	492	66544	0.68	292	229		101.794	-0.72993	1.27511	101.389
2488	493	66675	0.68	293	229		101.995	-0.72993	1.27948	101.736
2490	493	66675	0.684	293	230		101.995	-0.14599	1.27391	101.736
2492	493	66609	0.684	292	230		101.894	-0.14599	1.26957	101.389
2494	494	66544	0.685	292	230		101.794	0	1.26957	101.389
2496	494	66609	0.684	292	230		101.894	-0.14599	1.26957	101.389
2498	494	66349	0.685	291	231		101.496	0	1.25974	101.042
2500	495	66675	0.684	293	230		101.995	-0.14599	1.27391	101.736
2502	495	66675	0.682	293	230		101.995	-0.43796	1.27391	101.736
2504	496	66675	0.682	293	230		101.995	-0.43796	1.27391	101.736
2506	496	66544	0.686	292	231		101.794	0.14599	1.26407	101.389
2508	496	66544	0.686	292	231		101.794	0.14599	1.26407	101.389
2510	497	66349	0.685	292	229		101.496	0	1.27511	101.389
2512	497	66544	0.685	292	229		101.794	0	1.27511	101.389
2514	497	66479	0.682	292	219		101.695	-0.43796	1.33333	101.389
2516	498	66479	0.682	292	218		101.695	-0.43796	1.33945	101.389
2518	498	66479	0.682	292	218		101.695	-0.43796	1.33945	101.389
2520	498	66479	0.682	292	218		101.695	-0.43796	1.33945	101.389
2522	499	66609	0.686	292	230		101.894	0.14599	1.26957	101.389
2524	499	66609	0.688	292	230		101.894	0.43796	1.26957	101.389
2526	500	66544	0.688	292	230		101.794	0.43796	1.26957	101.389
2528	499	66544	0.685	292	230		101.794	0	1.26957	101.389
2530	500	66544	0.685	292	229		101.794	0	1.27511	101.389
2532	501	66544	0.685	292	230		101.794	0	1.26957	101.389
2534	501	66544	0.69	292	230		101.794	0.72993	1.26957	101.389
2536	501	66544	0.69	292	230		101.794	0.72993	1.26957	101.389
2538	502	66544	0.688	292	230		101.794	0.43796	1.26957	101.389
2540	502	66544	0.687	292	230		101.794	0.29197	1.26957	101.389
2542	502	66544	0.673	292	230		101.794	-1.75182	1.26957	101.389
2544	503	66544	0.673	292	230		101.794	-1.75182	1.26957	101.389
2546	503	66544	0.678	292	229		101.794	-1.0219	1.27511	101.389
2548	503	66544	0.678	292	229		101.794	-1.0219	1.27511	101.389
2550	504	66544	0.672	292	229		101.794	-1.89781	1.27511	101.389
2552	504	66479	0.672	292	229		101.695	-1.89781	1.27511	101.389
2554	504	66479	0.672	292	229		101.695	-1.89781	1.27511	101.389
2556	505	66675	0.672	293	231		101.995	-1.89781	1.2684	101.736
2558	505	66675	0.683	293	231		101.995	-0.29197	1.2684	101.736
2560	506	66544	0.683	292	230		101.794	-0.29197	1.26957	101.389
2562	506	66544	0.686	292	230		101.794	0.14599	1.26957	101.389
2564	506	66609	0.686	292	230		101.894	0.14599	1.26957	101.389
2566	506	66609	0.687	292	230		101.894	0.29197	1.26957	101.389
2568	507	66609	0.686	292	230		101.894	0.14599	1.26957	101.389
2570	507	66544	0.675	292	230		101.794	-1.45985	1.26957	101.389
2572	507	66544	0.675	292	230		101.794	-1.45985	1.26957	101.389
2574	508	66544	0.675	292	230		101.794	-1.45985	1.26957	101.389
2576	508	66609	0.686	292	230		101.894	0.14599	1.26957	101.389
2578	508	66609	0.69	292	230		101.894	0.72993	1.26957	101.389
2580	509	66609	0.69	292	230		101.894	0.72993	1.26957	101.389
2582	509	66609	0.688	292	230		101.894	0.43796	1.26957	101.389
2584	510	66544	0.687	292	230		101.794	0.29197	1.26957	101.389
2586	510	66544	0.675	292	230		101.794	-1.45985	1.26957	101.389
2588	511	66544	0.673	292	230		101.794	-1.75182	1.26957	101.389
2590	511	66544	0.673	292	230		101.794	-1.75182	1.26957	101.389
2592	512	66544	0.673	292	230		101.794	-1.75182	1.26957	101.389
2594	512	66544	0.673	292	230		101.794	-1.75182	1.26957	101.389
2596	512	66544	0.676	292	230		101.794	-1.31387	1.26957	101.389
2598	512	66544	0.676	292	231		101.794	-1.31387	1.26407	101.389
2600	513	66544	0.676	292	231		101.794	-1.31387	1.26407	101.389
2602	513	66544	0.674	292	230		101.794	-1.60584	1.26957	101.389
2604	513	66544	0.672	292	230		101.794	-1.89781	1.26957	101.389
2606	514	66544	0.673	292	231		101.794	-1.75182	1.26407	101.389
2608	514	66544	0.672	292	231		101.794	-1.89781	1.26407	101.389
2610	515	66544	0.673	292	230		101.794	-1.75182	1.26957	101.389
2612	515	66544	0.668	292	230		101.794	-2.48175	1.26957	101.389
2614	515	66544	0.673	292	230		101.794	-1.75182	1.26957	101.389
2616	516	66609	0.671	292	230		101.894	-2.0438	1.26957	101.389
2618	516	66544	0.671	292	230		101.794	-2.0438	1.26957	101.389
2620	516	66544	0.671	292	230		101.794	-2.0438	1.26957	101.389
2622	517	66544	0.674	292	230		101.794	-1.60584	1.26957	101.389
2624	517	66544	0.674	292	230		101.794	-1.60584	1.26957	101.389
2626	517	66609	0.674	292	230		101.894	-1.60584	1.26957	101.389
2628	518	66609	0.674	292	230		101.894	-1.60584	1.26957	101.389
2630	518	66609	0.673	292	230		101.894	-1.75182	1.26957	101.389
2632	518	66609	0.672	292	230		101.894	-1.89781	1.26957	101.389
2634	519	66609	0.673	292	230		101.894	-1.75182	1.26957	101.389
2636	519	66609	0.674	292	230		101.894	-1.60584	1.26957	101.389
2638	520	66609	0.674	292	230		101.894	-1.60584	1.26957	101.389
2640	520	66609	0.674	292	230		101.894	-1.60584	1.26957	101.389
2642	520	66609	0.674	292	230		101.894	-1.60584	1.26957	101.389
2644	521	66609	0.674	292	230		101.894	-1.60584	1.26957	101.389
2646	521	66609	0.674	292	230		101.894	-1.60584	1.26957	101.389
2648	522	66609	0.686	292	230		101.894	0.14599	1.26957	101.389
2650	522	66609	0.686	292	230		101.894	0.14599	1.26957	101.389
2652	522	66609	0.674	292	230		101.894	-1.60584	1.26957	101.389
2654	523	66609	0.673	292	230		101.894	-1.75182	1.26957	101.389
2656	523	66544	0.673	292	230		101.794	-1.75182	1.26957	101.389
2658	523	66544	0.673	292	230		101.794	-1.75182	1.26957	101.389
2660	524	66544	0.673	292	230		101.794	-1.75182	1.26957	101.389
2662	524	66609	0.673	292	230		101.894	-1.75182	1.26957	101.389
2664	524	66544	0.673	292	230		101.794	-1.75182	1.26957	101.389
2666	525	66609	0.673	292	230		101.894	-1.75182	1.26957	101.389
2668	525	66609	0.674	292	230		101.894	-1.60584	1.26957	101.389
2670	525	66609	0.671	292	230		101.894	-2.0438	1.26957	101.389
2672	526	66609	0.673	292	230		101.894	-1.75182	1.26957	101.389
2674	526	66609	0.673	292	230		101.894	-1.75182	1.26957	101.389
2676	526	66609	0.673	292	231		101.894	-1.75182	1.26407	101.389
2678	527	66609	0.671	292	230		101.894	-2.0438	1.26957	101.389
2680	527	66544	0.671	292	231		101.794	-2.0438	1.26407	101.389
2682	528	66544	0.671	292	230		101.794	-2.0438	1.26957	101.389
2684	528	66544	0.669	292	231		101.794	-2.33577	1.26407	101.389
2686	528	66544	0.669	292	230		101.794	-2.33577	1.26957	101.389
2688	529	66544	0.67	292	230		101.794	-2.18978	1.26957	101.389
2690	529	66544	0.671	292	230		101.794	-2.0438	1.26957	101.389
2692	529	66609	0.671	292	231		101.894	-2.0438	1.26407	101.389
2694	530	66609	0.668	292	231		101.894	-2.48175	1.26407	101.389
2696	530	66609	0.668	292	230		101.894	-2.48175	1.26957	101.389
2698	530	66609	0.669	292	230		101.894	-2.33577	1.26957	101.389
2700	531	66609	0.671	292	230		101.894	-2.0438	1.26957	101.389
2702	531	66609	0.671	292	230		101.894	-2.0438	1.26957	101.389
2704	532	66609	0.67	292	231		101.894	-2.18978	1.26407	101.389
2706	532	66609	0.67	292	231		101.894	-2.18978	1.26407	101.389
2708	532	66609	0.671	292	231		101.894	-2.0438	1.26407	101.389
2710	532	66414	0.683	291	231		101.596	-0.29197	1.25974	101.042
2712	533	66349	0.683	291	220		101.496	-0.29197	1.32273	101.042
2714	533	66414	0.681	291	231		101.596	-0.58394	1.25974	101.042
2716	534	66609	0.671	292	231		101.894	-2.0438	1.26407	101.389
2718	534	66609	0.67	292	231		101.894	-2.18978	1.26407	101.389
2720	534	66609	0.67	292	231		101.894	-2.18978	1.26407	101.389
2722	535	66609	0.67	292	231		101.894	-2.18978	1.26407	101.389
2724	535	66675	0.671	292	231		101.995	-2.0438	1.26407	101.389
2726	535	66675	0.67	292	231		101.995	-2.18978	1.26407	101.389
2728	536	66675	0.669	292	231		101.995	-2.33577	1.26407	101.389
2730	536	66675	0.669	292	231		101.995	-2.33577	1.26407	101.389
2732	536	66609	0.671	292	231		101.894	-2.0438	1.26407	101.389
2734	537	66609	0.671	292	231		101.894	-2.0438	1.26407	101.389
2736	537	66609	0.671	292	231		101.894	-2.0438	1.26407	101.389
2738	538	66609	0.672	292	230		101.894	-1.89781	1.26957	101.389
2740	538	66609	0.672	292	231		101.894	-1.89781	1.26407	101.389
2742	538	66609	0.671	292	231		101.894	-2.0438	1.26407	101.389
2744	539	66609	0.668	292	231		101.894	-2.48175	1.26407	101.389
2746	539	66609	0.671	292	230		101.894	-2.0438	1.26957	101.389
2748	539	66609	0.672	292	230		101.894	-1.89781	1.26957	101.389
2750	540	66609	0.672	292	230		101.894	-1.89781	1.26957	101.389
2752	540	66609	0.672	292	230		101.894	-1.89781	1.26957	101.389
2754	540	66609	0.671	292	230		101.894	-2.0438	1.26957	101.389
2756	541	66609	0.671	292	231		101.894	-2.0438	1.26407	101.389
2758	541	66609	0.671	292	230		101.894	-2.0438	1.26957	101.389
2760	541	66609	0.671	292	230		101.894	-2.0438	1.26957	101.389
2762	542	66609	0.67	292	230		101.894	-2.18978	1.26957	101.389
2764	542	66609	0.67	292	230		101.894	-2.18978	1.26957	101.389
2766	543	66609	0.673	292	231		101.894	-1.75182	1.26407	101.389
2768	543	66609	0.673	292	230		101.894	-1.75182	1.26957	101.389
2770	543	66609	0.671	292	231		101.894	-2.0438	1.26407	101.389
2772	544	66609	0.669	292	230		101.894	-2.33577	1.26957	101.389
2774	544	66609	0.669	292	231		101.894	-2.33577	1.26407	101.389
2776	544	66675	0.669	292	231		101.995	-2.33577	1.26407	101.389
2778	545	66675	0.678	292	231		101.995	-1.0219	1.26407	101.389
2780	545	66544	0.682	292	219		101.794	-0.43796	1.33333	101.389
2782	546	66544	0.678	292	219		101.794	-1.0219	1.33333	101.389
2784	546	66609	0.675	292	231		101.894	-1.45985	1.26407	101.389
2786	546	66609	0.673	292	231		101.894	-1.75182	1.26407	101.389
2788	547	66675	0.671	292	231		101.995	-2.0438	1.26407	101.389
2790	547	66675	0.668	292	231		101.995	-2.48175	1.26407	101.389
2792	547	66609	0.668	292	230		101.894	-2.48175	1.26957	101.389
2794	548	66609	0.669	292	230		101.894	-2.33577	1.26957	101.389
2796	548	66609	0.67	292	231		101.894	-2.18978	1.26407	101.389
2798	548	66609	0.67	292	231		101.894	-2.18978	1.26407	101.389
2800	549	66609	0.67	292	231		101.894	-2.18978	1.26407	101.389
2802	549	66609	0.67	292	231		101.894	-2.18978	1.26407	101.389
2804	549	66609	0.669	292	231		101.894	-2.33577	1.26407	101.389
2806	550	66675	0.668	293	231		101.995	-2.48175	1.2684	101.736
2808	550	66675	0.665	292	231		101.995	-2.91971	1.26407	101.389
2810	550	66675	0.668	292	231		101.995	-2.48175	1.26407	101.389
2812	551	66675	0.685	292	230		101.995	0	1.26957	101.389
2814	551	66675	0.685	292	230		101.995	0	1.26957	101.389
2816	552	66675	0.669	293	230		101.995	-2.33577	1.27391	101.736
2818	552	66675	0.669	293	230		101.995	-2.33577	1.27391	101.736
2820	552	66675	0.669	293	230		101.995	-2.33577	1.27391	101.736
2822	552	66675	0.669	292	231		101.995	-2.33577	1.26407	101.389
2824	553	66675	0.669	293	231		101.995	-2.33577	1.2684	101.736
2826	553	66675	0.668	293	231		101.995	-2.48175	1.2684	101.736
2828	554	66675	0.669	293	231		101.995	-2.33577	1.2684	101.736
2830	554	66675	0.669	292	231		101.995	-2.33577	1.26407	101.389
2832	554	66609	0.669	292	231		101.894	-2.33577	1.26407	101.389
2834	555	66609	0.67	292	231		101.894	-2.18978	1.26407	101.389
2836	555	66609	0.669	292	231		101.894	-2.33577	1.26407	101.389
2838	556	66675	0.67	292	231		101.995	-2.18978	1.26407	101.389
2840	556	66675	0.669	292	231		101.995	-2.33577	1.26407	101.389
2842	556	66609	0.672	292	231		101.894	-1.89781	1.26407	101.389
2844	557	66609	0.669	292	231		101.894	-2.33577	1.26407	101.389
2846	557	66609	0.672	292	230		101.894	-1.89781	1.26957	101.389
2848	557	66609	0.668	292	231		101.894	-2.48175	1.26407	101.389
2850	558	66675	0.668	292	230		101.995	-2.48175	1.26957	101.389
2852	558	66675	0.668	292	230		101.995	-2.48175	1.26957	101.389
2854	559	66609	0.671	292	230		101.894	-2.0438	1.26957	101.389
2856	559	66609	0.671	292	231		101.894	-2.0438	1.26407	101.389
2858	559	66609	0.671	292	231		101.894	-2.0438	1.26407	101.389
2860	559	66609	0.667	292	231		101.894	-2.62774	1.26407	101.389
2862	560	66609	0.667	292	231		101.894	-2.62774	1.26407	101.389
2864	560	66609	0.667	292	231		101.894	-2.62774	1.26407	101.389
2866	560	66675	0.668	292	231		101.995	-2.48175	1.26407	101.389
2868	561	66675	0.668	292	231		101.995	-2.48175	1.26407	101.389
2870	561	66675	0.667	292	231		101.995	-2.62774	1.26407	101.389
2872	562	66675	0.667	292	231		101.995	-2.62774	1.26407	101.389
2874	562	66675	0.667	292	231		101.995	-2.62774	1.26407	101.389
2876	562	66675	0.666	292	231		101.995	-2.77372	1.26407	101.389
2878	563	66609	0.665	292	231		101.894	-2.91971	1.26407	101.389
2880	563	66609	0.664	292	230		101.894	-3.06569	1.26957	101.389
2882	564	66609	0.664	292	230		101.894	-3.06569	1.26957	101.389
2884	564	66675	0.665	292	231		101.995	-2.91971	1.26407	101.389
2886	564	66675	0.665	292	231		101.995	-2.91971	1.26407	101.389
2888	564	66675	0.665	292	231		101.995	-2.91971	1.26407	101.389
2890	565	66675	0.666	292	231		101.995	-2.77372	1.26407	101.389
2892	565	66675	0.667	292	231		101.995	-2.62774	1.26407	101.389
2894	566	66675	0.67	292	231		101.995	-2.18978	1.26407	101.389
2896	566	66675	0.67	292	231		101.995	-2.18978	1.26407	101.389
2898	566	66675	0.669	292	230		101.995	-2.33577	1.26957	101.389
2900	567	66675	0.667	292	231		101.995	-2.62774	1.26407	101.389
2902	567	66675	0.666	292	231		101.995	-2.77372	1.26407	101.389
2904	567	66609	0.666	292	231		101.894	-2.77372	1.26407	101.389
2906	568	66609	0.668	293	231		101.894	-2.48175	1.2684	101.736
2908	568	66675	0.669	293	231		101.995	-2.33577	1.2684	101.736
2910	568	66675	0.669	293	231		101.995	-2.33577	1.2684	101.736
2912	569	66935	0.669	294	232		102.392	-2.33577	1.26724	102.083
2914	569	66675	0.666	293	230		101.995	-2.77372	1.27391	101.736
2916	569	66675	0.666	293	231		101.995	-2.77372	1.2684	101.736
2918	570	66675	0.666	293	230		101.995	-2.77372	1.27391	101.736
2920	570	66675	0.668	293	230		101.995	-2.48175	1.27391	101.736
2922	571	66675	0.668	293	230		101.995	-2.48175	1.27391	101.736
2924	571	66675	0.668	293	230		101.995	-2.48175	1.27391	101.736
2926	571	66675	0.666	292	230		101.995	-2.77372	1.26957	101.389
2928	572	66609	0.668	292	230		101.894	-2.48175	1.26957	101.389
2930	572	66609	0.666	292	230		101.894	-2.77372	1.26957	101.389
2932	572	66609	0.666	292	230		101.894	-2.77372	1.26957	101.389
2934	573	66675	0.666	292	231		101.995	-2.77372	1.26407	101.389
2936	573	66675	0.667	292	230		101.995	-2.62774	1.26957	101.389
2938	574	66675	0.668	292	230		101.995	-2.48175	1.26957	101.389
2940	574	66675	0.668	292	230		101.995	-2.48175	1.26957	101.389
2942	574	66675	0.668	293	231		101.995	-2.48175	1.2684	101.736
2944	575	66675	0.667	293	231		101.995	-2.62774	1.2684	101.736
2946	575	66675	0.667	293	231		101.995	-2.62774	1.2684	101.736
2948	575	66675	0.667	292	231		101.995	-2.62774	1.26407	101.389
2950	575	66675	0.668	292	231		101.995	-2.48175	1.26407	101.389
2952	576	66675	0.668	292	231		101.995	-2.48175	1.26407	101.389
2954	576	66675	0.668	292	231		101.995	-2.48175	1.26407	101.389
2956	577	66675	0.671	293	231		101.995	-2.0438	1.2684	101.736
2958	577	66675	0.671	293	231		101.995	-2.0438	1.2684	101.736
2960	577	66675	0.671	293	231		101.995	-2.0438	1.2684	101.736
2962	578	66675	0.67	293	231		101.995	-2.18978	1.2684	101.736
2964	578	66675	0.67	293	231		101.995	-2.18978	1.2684	101.736
2966	579	66675	0.669	292	231		101.995	-2.33577	1.26407	101.389
2968	579	66740	0.669	293	231		102.094	-2.33577	1.2684	101.736
2970	579	66740	0.667	293	231		102.094	-2.62774	1.2684	101.736
2972	580	66740	0.669	293	231		102.094	-2.33577	1.2684	101.736
2974	580	66740	0.667	293	231		102.094	-2.62774	1.2684	101.736
2976	580	66740	0.668	293	231		102.094	-2.48175	1.2684	101.736
2978	581	66675	0.667	293	231		101.995	-2.62774	1.2684	101.736
2980	581	66675	0.667	292	231		101.995	-2.62774	1.26407	101.389
2982	581	66675	0.667	292	231		101.995	-2.62774	1.26407	101.389
2984	582	66675	0.667	292	231		101.995	-2.62774	1.26407	101.389
2986	582	66740	0.669	293	231		102.094	-2.33577	1.2684	101.736
2988	582	66675	0.67	293	231		101.995	-2.18978	1.2684	101.736
2990	583	66740	0.67	293	231		102.094	-2.18978	1.2684	101.736
2992	583	66609	0.676	293	218		101.894	-1.31387	1.34404	101.736
2994	583	66609	0.676	293	218		101.894	-1.31387	1.34404	101.736
2996	584	66609	0.676	293	218		101.894	-1.31387	1.34404	101.736
2998	584	66740	0.669	293	231		102.094	-2.33577	1.2684	101.736
3000	584	66740	0.669	293	231		102.094	-2.33577	1.2684	101.736
3002	585	66740	0.669	292	231		102.094	-2.33577	1.26407	101.389
3004	585	66675	0.67	292	231		101.995	-2.18978	1.26407	101.389
3006	585	66740	0.667	292	231		102.094	-2.62774	1.26407	101.389
3008	586	66675	0.669	293	231		101.995	-2.33577	1.2684	101.736
3010	586	66740	0.669	293	231		102.094	-2.33577	1.2684	101.736
3012	587	66675	0.669	293	231		101.995	-2.33577	1.2684	101.736
3014	587	66675	0.669	293	229		101.995	-2.33577	1.27948	101.736
3016	587	66675	0.669	293	229		101.995	-2.33577	1.27948	101.736
3018	587	66675	0.669	292	230		101.995	-2.33577	1.26957	101.389
3020	588	66740	0.669	292	231		102.094	-2.33577	1.26407	101.389
3022	588	66740	0.667	292	231		102.094	-2.62774	1.26407	101.389
3024	588	66740	0.669	292	231		102.094	-2.33577	1.26407	101.389
3026	589	66609	0.674	292	218		101.894	-1.60584	1.33945	101.389
3028	589	66609	0.674	292	218		101.894	-1.60584	1.33945	101.389
3030	589	66675	0.67	292	230		101.995	-2.18978	1.26957	101.389
3032	590	66740	0.667	292	231		102.094	-2.62774	1.26407	101.389
3034	590	66740	0.669	292	231		102.094	-2.33577	1.26407	101.389
3036	591	66740	0.668	292	231		102.094	-2.48175	1.26407	101.389
3038	591	66740	0.669	292	231		102.094	-2.33577	1.26407	101.389
3040	591	66740	0.67	292	231		102.094	-2.18978	1.26407	101.389
3042	591	66740	0.67	293	231		102.094	-2.18978	1.2684	101.736
3044	592	66740	0.67	293	231		102.094	-2.18978	1.2684	101.736
3046	592	66740	0.67	293	231		102.094	-2.18978	1.2684	101.736
3048	593	66740	0.671	292	231		102.094	-2.0438	1.26407	101.389
3050	593	66740	0.671	293	231		102.094	-2.0438	1.2684	101.736
3052	593	66740	0.671	293	231		102.094	-2.0438	1.2684	101.736
3054	594	66740	0.669	293	231		102.094	-2.33577	1.2684	101.736
3056	594	66740	0.669	293	231		102.094	-2.33577	1.2684	101.736
3058	594	66740	0.669	293	231		102.094	-2.33577	1.2684	101.736
3060	595	66740	0.669	293	231		102.094	-2.33577	1.2684	101.736
3062	595	66740	0.668	293	231		102.094	-2.48175	1.2684	101.736
3064	595	66740	0.668	293	231		102.094	-2.48175	1.2684	101.736
3066	596	66740	0.668	293	231		102.094	-2.48175	1.2684	101.736
3068	596	66740	0.67	292	231		102.094	-2.18978	1.26407	101.389
3070	597	66740	0.67	292	231		102.094	-2.18978	1.26407	101.389
3072	597	66740	0.676	293	231		102.094	-1.31387	1.2684	101.736
3074	597	66805	0.676	293	231		102.194	-1.31387	1.2684	101.736
3076	598	66675	0.674	293	218		101.995	-1.60584	1.34404	101.736
3078	598	66675	0.674	293	218		101.995	-1.60584	1.34404	101.736
3080	598	66675	0.674	293	218		101.995	-1.60584	1.34404	101.736
3082	599	66805	0.665	293	231		102.194	-2.91971	1.2684	101.736
3084	599	66805	0.665	293	231		102.194	-2.91971	1.2684	101.736
3086	599	66805	0.667	293	231		102.194	-2.62774	1.2684	101.736
3088	600	66805	0.667	293	231		102.194	-2.62774	1.2684	101.736
3090	600	66805	0.667	293	231		102.194	-2.62774	1.2684	101.736
3092	600	66740	0.667	293	231		102.094	-2.62774	1.2684	101.736
3094	601	66805	0.667	293	231		102.194	-2.62774	1.2684	101.736
3096	601	66805	0.665	293	231		102.194	-2.91971	1.2684	101.736
3098	602	66805	0.665	293	231		102.194	-2.91971	1.2684	101.736
3100	602	66805	0.665	293	231		102.194	-2.91971	1.2684	101.736
3102	602	66805	0.665	293	231		102.194	-2.91971	1.2684	101.736
3104	603	66805	0.665	293	231		102.194	-2.91971	1.2684	101.736
3106	603	66805	0.665	293	231		102.194	-2.91971	1.2684	101.736
3108	603	66805	0.665	293	231		102.194	-2.91971	1.2684	101.736
3110	604	66805	0.668	293	231		102.194	-2.48175	1.2684	101.736
3112	604	66740	0.667	293	231		102.094	-2.62774	1.2684	101.736
3114	604	66740	0.667	293	231		102.094	-2.62774	1.2684	101.736
3116	605	66805	0.667	293	231		102.194	-2.62774	1.2684	101.736
3118	605	66805	0.667	293	231		102.194	-2.62774	1.2684	101.736
3120	606	66805	0.666	293	231		102.194	-2.77372	1.2684	101.736
3122	606	66805	0.666	293	231		102.194	-2.77372	1.2684	101.736
3124	606	66675	0.677	293	218		101.995	-1.16788	1.34404	101.736
3126	606	66675	0.677	293	218		101.995	-1.16788	1.34404	101.736
3128	607	66805	0.666	293	230		102.194	-2.77372	1.27391	101.736
3130	607	66805	0.666	293	230		102.194	-2.77372	1.27391	101.736
3132	608	66675	0.673	293	219		101.995	-1.75182	1.3379	101.736
3134	608	66675	0.673	293	219		101.995	-1.75182	1.3379	101.736
3136	609	66805	0.665	293	231		102.194	-2.91971	1.2684	101.736
3138	609	66805	0.665	293	231		102.194	-2.91971	1.2684	101.736
3140	609	66805	0.665	293	231		102.194	-2.91971	1.2684	101.736
3142	610	66805	0.665	293	231		102.194	-2.91971	1.2684	101.736
3144	610	66805	0.665	293	231		102.194	-2.91971	1.2684	101.736
3146	610	66805	0.665	293	231		102.194	-2.91971	1.2684	101.736
3148	611	66805	0.665	293	231		102.194	-2.91971	1.2684	101.736
3150	611	66805	0.666	293	231		102.194	-2.77372	1.2684	101.736
3152	611	66870	0.666	293	231		102.293	-2.77372	1.2684	101.736
3154	612	66870	0.665	293	231		102.293	-2.91971	1.2684	101.736
3156	612	66870	0.663	293	231		102.293	-3.21168	1.2684	101.736
3158	612	66870	0.663	293	231		102.293	-3.21168	1.2684	101.736
3160	613	66870	0.664	293	231		102.293	-3.06569	1.2684	101.736
3162	613	66870	0.665	293	231		102.293	-2.91971	1.2684	101.736
3164	613	66870	0.665	293	231		102.293	-2.91971	1.2684	101.736
3166	614	66870	0.665	293	231		102.293	-2.91971	1.2684	101.736
3168	614	66870	0.666	293	231		102.293	-2.77372	1.2684	101.736
3170	614	66870	0.666	293	231		102.293	-2.77372	1.2684	101.736
3172	615	66870	0.666	293	231		102.293	-2.77372	1.2684	101.736
3174	615	66870	0.664	293	231		102.293	-3.06569	1.2684	101.736
3176	615	66870	0.664	293	231		102.293	-3.06569	1.2684	101.736
3178	616	66870	0.664	293	231		102.293	-3.06569	1.2684	101.736
3180	616	66870	0.664	293	231		102.293	-3.06569	1.2684	101.736
3182	617	66870	0.664	293	231		102.293	-3.06569	1.2684	101.736
3184	617	66935	0.664	293	231		102.392	-3.06569	1.2684	101.736
3186	617	66935	0.664	293	231		102.392	-3.06569	1.2684	101.736
3188	618	66935	0.667	293	231		102.392	-2.62774	1.2684	101.736
3190	618	67000	0.667	293	231		102.492	-2.62774	1.2684	101.736
3192	618	67000	0.665	293	231		102.492	-2.91971	1.2684	101.736
3194	619	66935	0.665	293	230		102.392	-2.91971	1.27391	101.736
3196	619	66935	0.665	293	230		102.392	-2.91971	1.27391	101.736
3198	620	66935	0.664	293	231		102.392	-3.06569	1.2684	101.736
3200	620	66935	0.663	293	231		102.392	-3.21168	1.2684	101.736
3202	620	66935	0.664	293	231		102.392	-3.06569	1.2684	101.736
3204	621	66935	0.666	293	231		102.392	-2.77372	1.2684	101.736
3206	621	66935	0.666	293	231		102.392	-2.77372	1.2684	101.736
3208	621	66935	0.665	293	231		102.392	-2.91971	1.2684	101.736
3210	621	66935	0.662	293	231		102.392	-3.35766	1.2684	101.736
3212	622	67000	0.662	293	231		102.492	-3.35766	1.2684	101.736
3214	622	67000	0.662	293	231		102.492	-3.35766	1.2684	101.736
3216	623	67000	0.662	293	231		102.492	-3.35766	1.2684	101.736
3218	623	67000	0.662	293	231		102.492	-3.35766	1.2684	101.736
3220	623	67000	0.662	293	231		102.492	-3.35766	1.2684	101.736
3222	624	66935	0.664	293	231		102.392	-3.06569	1.2684	101.736
3224	624	66935	0.664	293	231		102.392	-3.06569	1.2684	101.736
3226	624	67000	0.666	293	231		102.492	-2.77372	1.2684	101.736
3228	625	67000	0.666	293	231		102.492	-2.77372	1.2684	101.736
3230	625	66935	0.666	293	231		102.392	-2.77372	1.2684	101.736
3232	626	66935	0.665	293	230		102.392	-2.91971	1.27391	101.736
3234	626	67000	0.664	293	231		102.492	-3.06569	1.2684	101.736
3236	626	67000	0.663	293	231		102.492	-3.21168	1.2684	101.736
3238	627	67000	0.663	293	231		102.492	-3.21168	1.2684	101.736
3240	627	67000	0.663	293	231		102.492	-3.21168	1.2684	101.736
3242	627	67000	0.663	293	231		102.492	-3.21168	1.2684	101.736
3244	628	67000	0.663	293	231		102.492	-3.21168	1.2684	101.736
3246	628	67000	0.664	293	231		102.492	-3.06569	1.2684	101.736
3248	628	67000	0.664	293	231		102.492	-3.06569	1.2684	101.736
3250	629	67000	0.674	293	218		102.492	-1.60584	1.34404	101.736
3252	629	67000	0.674	293	218		102.492	-1.60584	1.34404	101.736
3254	629	67000	0.668	293	231		102.492	-2.48175	1.2684	101.736
3256	630	67131	0.668	293	231		102.692	-2.48175	1.2684	101.736
3258	630	67131	0.668	293	231		102.692	-2.48175	1.2684	101.736
3260	631	67066	0.668	293	231		102.593	-2.48175	1.2684	101.736
3262	631	67066	0.666	293	231		102.593	-2.77372	1.2684	101.736
3264	631	67066	0.665	293	231		102.593	-2.91971	1.2684	101.736
3266	632	67131	0.664	293	231		102.692	-3.06569	1.2684	101.736
3268	632	67131	0.664	293	231		102.692	-3.06569	1.2684	101.736
3270	632	67131	0.664	293	231		102.692	-3.06569	1.2684	101.736
3272	632	67131	0.669	293	231		102.692	-2.33577	1.2684	101.736
3274	633	67131	0.669	293	231		102.692	-2.33577	1.2684	101.736
3276	633	67066	0.667	293	231		102.593	-2.62774	1.2684	101.736
3278	634	67066	0.664	293	231		102.593	-3.06569	1.2684	101.736
3280	634	67066	0.662	293	231		102.593	-3.35766	1.2684	101.736
3282	634	67066	0.662	293	231		102.593	-3.35766	1.2684	101.736
3284	635	67066	0.662	293	231		102.593	-3.35766	1.2684	101.736
3286	635	67066	0.666	293	231		102.593	-2.77372	1.2684	101.736
3288	635	67131	0.666	293	231		102.692	-2.77372	1.2684	101.736
3290	636	67000	0.677	293	218		102.492	-1.16788	1.34404	101.736
3292	636	67131	0.665	293	231		102.692	-2.91971	1.2684	101.736
3294	636	67131	0.666	293	231		102.692	-2.77372	1.2684	101.736
3296	637	67131	0.666	293	231		102.692	-2.77372	1.2684	101.736
3298	637	67131	0.669	294	231		102.692	-2.33577	1.27273	102.083
3300	638	67131	0.669	294	231		102.692	-2.33577	1.27273	102.083
3302	638	67131	0.668	294	231		102.692	-2.48175	1.27273	102.083
3304	638	67196	0.665	294	231		102.792	-2.91971	1.27273	102.083
3306	639	67131	0.665	294	231		102.692	-2.91971	1.27273	102.083
3308	639	67196	0.665	294	231		102.792	-2.91971	1.27273	102.083
3310	639	67131	0.667	293	231		102.692	-2.62774	1.2684	101.736
3312	640	67196	0.667	293	231		102.792	-2.62774	1.2684	101.736
3314	640	67000	0.677	293	218		102.492	-1.16788	1.34404	101.736
3316	640	66805	0.678	292	218		102.194	-1.0219	1.33945	101.389
3318	641	66805	0.678	292	218		102.194	-1.0219	1.33945	101.389
3320	641	67066	0.676	294	218		102.593	-1.31387	1.34862	102.083
3322	641	67196	0.667	294	231		102.792	-2.62774	1.27273	102.083
3324	642	67196	0.667	294	231		102.792	-2.62774	1.27273	102.083
3326	642	67261	0.663	294	231		102.891	-3.21168	1.27273	102.083
3328	643	67261	0.663	294	231		102.891	-3.21168	1.27273	102.083
3330	643	67261	0.664	294	231		102.891	-3.06569	1.27273	102.083
3332	643	67261	0.664	294	231		102.891	-3.06569	1.27273	102.083
3334	644	67261	0.666	294	231		102.891	-2.77372	1.27273	102.083
3336	644	67261	0.663	294	231		102.891	-3.21168	1.27273	102.083
3338	644	67261	0.663	294	231		102.891	-3.21168	1.27273	102.083
3340	645	67261	0.661	294	231		102.891	-3.50365	1.27273	102.083
3342	645	67261	0.661	294	231		102.891	-3.50365	1.27273	102.083
3344	646	67196	0.665	294	231		102.792	-2.91971	1.27273	102.083
3346	646	67261	0.665	294	231		102.891	-2.91971	1.27273	102.083
3348	646	67261	0.665	294	231		102.891	-2.91971	1.27273	102.083
3350	646	67261	0.662	294	231		102.891	-3.35766	1.27273	102.083
3352	647	67261	0.665	294	231		102.891	-2.91971	1.27273	102.083
3354	647	67261	0.666	294	231		102.891	-2.77372	1.27273	102.083
3356	647	67196	0.672	294	218		102.792	-1.89781	1.34862	102.083
3358	648	67196	0.676	294	218		102.792	-1.31387	1.34862	102.083
3360	648	67196	0.675	294	218		102.792	-1.45985	1.34862	102.083
3362	649	67196	0.675	294	218		102.792	-1.45985	1.34862	102.083
3364	649	67326	0.662	294	232		102.991	-3.35766	1.26724	102.083
3366	649	67391	0.653	294	244		103.09	-4.67153	1.20492	102.083
3368	650	67391	0.662	294	232		103.09	-3.35766	1.26724	102.083
3370	650	67261	0.658	294	231		102.891	-3.94161	1.27273	102.083
3372	650	67196	0.67	294	219		102.792	-2.18978	1.34247	102.083
3374	651	67261	0.67	294	219		102.891	-2.18978	1.34247	102.083
3376	651	67196	0.671	294	218		102.792	-2.0438	1.34862	102.083
3378	651	67261	0.67	294	218		102.891	-2.18978	1.34862	102.083
3380	652	67326	0.66	294	231		102.991	-3.64964	1.27273	102.083
3382	652	67326	0.66	294	231		102.991	-3.64964	1.27273	102.083
3384	652	67261	0.673	294	219		102.891	-1.75182	1.34247	102.083
3386	653	67261	0.673	294	219		102.891	-1.75182	1.34247	102.083
3388	653	67261	0.668	294	219		102.891	-2.48175	1.34247	102.083
3390	654	67261	0.668	294	231		102.891	-2.48175	1.27273	102.083
3392	654	67261	0.668	294	231		102.891	-2.48175	1.27273	102.083
3394	654	67391	0.661	294	231		103.09	-3.50365	1.27273	102.083
3396	655	67391	0.66	294	231		103.09	-3.64964	1.27273	102.083
3398	655	67391	0.658	294	231		103.09	-3.94161	1.27273	102.083
3400	655	67391	0.658	294	231		103.09	-3.94161	1.27273	102.083
3402	656	67261	0.669	294	219		102.891	-2.33577	1.34247	102.083
3404	656	67261	0.669	294	218		102.891	-2.33577	1.34862	102.083
3406	656	67261	0.669	294	218		102.891	-2.33577	1.34862	102.083
3408	657	67457	0.656	294	231		103.191	-4.23358	1.27273	102.083
3410	657	67457	0.656	294	231		103.191	-4.23358	1.27273	102.083
3412	657	67391	0.66	294	231		103.09	-3.64964	1.27273	102.083
3414	658	67391	0.66	294	231		103.09	-3.64964	1.27273	102.083
3416	658	67391	0.662	294	231		103.09	-3.35766	1.27273	102.083
3418	658	67457	0.665	294	231		103.191	-2.91971	1.27273	102.083
3420	659	67522	0.665	294	231		103.29	-2.91971	1.27273	102.083
3422	659	67522	0.664	294	231		103.29	-3.06569	1.27273	102.083
3424	659	67457	0.663	294	231		103.191	-3.21168	1.27273	102.083
3426	660	67457	0.663	294	231		103.191	-3.21168	1.27273	102.083
3428	660	67522	0.664	294	231		103.29	-3.06569	1.27273	102.083
3430	660	67522	0.664	294	231		103.29	-3.06569	1.27273	102.083
3432	661	67522	0.664	294	231		103.29	-3.06569	1.27273	102.083
3434	661	67522	0.664	294	231		103.29	-3.06569	1.27273	102.083
3436	662	67522	0.663	294	231		103.29	-3.21168	1.27273	102.083
3438	662	67522	0.667	294	231		103.29	-2.62774	1.27273	102.083
3440	662	67457	0.675	294	231		103.191	-1.45985	1.27273	102.083
3442	663	67522	0.675	294	231		103.29	-1.45985	1.27273	102.083
3444	663	67522	0.667	294	231		103.29	-2.62774	1.27273	102.083
3446	664	67522	0.667	294	231		103.29	-2.62774	1.27273	102.083
3448	664	67522	0.675	294	231		103.29	-1.45985	1.27273	102.083
3450	664	67522	0.675	294	231		103.29	-1.45985	1.27273	102.083
3452	664	67587	0.663	294	231		103.39	-3.21168	1.27273	102.083
3454	665	67587	0.663	294	231		103.39	-3.21168	1.27273	102.083
3456	665	67587	0.663	294	231		103.39	-3.21168	1.27273	102.083
3458	666	67587	0.663	294	231		103.39	-3.21168	1.27273	102.083
3460	666	67587	0.672	294	231		103.39	-1.89781	1.27273	102.083
3462	666	67587	0.678	294	231		103.39	-1.0219	1.27273	102.083
3464	667	67587	0.678	294	231		103.39	-1.0219	1.27273	102.083
3466	667	67587	0.678	294	231		103.39	-1.0219	1.27273	102.083
3468	667	67717	0.675	295	232		103.589	-1.45985	1.27155	102.431
3470	668	67717	0.674	295	232		103.589	-1.60584	1.27155	102.431
3472	668	67587	0.664	294	231		103.39	-3.06569	1.27273	102.083
3474	669	67587	0.664	294	231		103.39	-3.06569	1.27273	102.083
3476	669	67652	0.664	294	232		103.489	-3.06569	1.26724	102.083
3478	669	67652	0.665	294	232		103.489	-2.91971	1.26724	102.083
3480	669	67652	0.674	294	231		103.489	-1.60584	1.27273	102.083
3482	670	67652	0.678	294	231		103.489	-1.0219	1.27273	102.083
3484	670	67522	0.674	294	231		103.29	-1.60584	1.27273	102.083
3486	671	67652	0.678	294	231		103.489	-1.0219	1.27273	102.083
3488	671	67652	0.674	294	231		103.489	-1.60584	1.27273	102.083
3490	671	67652	0.678	294	231		103.489	-1.0219	1.27273	102.083
3492	672	67652	0.673	294	231		103.489	-1.75182	1.27273	102.083
3494	672	67652	0.676	294	231		103.489	-1.31387	1.27273	102.083
3496	672	67652	0.676	294	231		103.489	-1.31387	1.27273	102.083
3498	673	67717	0.676	294	231		103.589	-1.31387	1.27273	102.083
3500	673	67782	0.676	295	231		103.688	-1.31387	1.27706	102.431
3502	673	67782	0.674	295	231		103.688	-1.60584	1.27706	102.431
3504	674	67717	0.676	295	231		103.589	-1.31387	1.27706	102.431
3506	674	67717	0.674	295	231		103.589	-1.60584	1.27706	102.431
3508	675	67652	0.673	295	231		103.489	-1.75182	1.27706	102.431
3510	675	67652	0.673	294	230		103.489	-1.75182	1.27826	102.083
3512	675	67652	0.673	294	230		103.489	-1.75182	1.27826	102.083
3514	676	67717	0.674	294	231		103.589	-1.60584	1.27273	102.083
3516	676	67782	0.674	295	231		103.688	-1.60584	1.27706	102.431
3518	676	67717	0.675	294	231		103.589	-1.45985	1.27273	102.083
3520	677	67717	0.674	295	231		103.589	-1.60584	1.27706	102.431
3522	677	67717	0.676	294	231		103.589	-1.31387	1.27273	102.083
3524	677	67717	0.673	295	231		103.589	-1.75182	1.27706	102.431
3526	678	67717	0.675	294	231		103.589	-1.45985	1.27273	102.083
3528	678	67782	0.663	295	244		103.688	-3.21168	1.20902	102.431
3530	678	67717	0.674	295	231		103.589	-1.60584	1.27706	102.431
3532	679	67782	0.673	295	231		103.688	-1.75182	1.27706	102.431
3534	679	67782	0.673	295	230		103.688	-1.75182	1.28261	102.431
3536	680	67782	0.673	295	230		103.688	-1.75182	1.28261	102.431
3538	680	67782	0.673	295	231		103.688	-1.75182	1.27706	102.431
3540	680	67782	0.676	295	231		103.688	-1.31387	1.27706	102.431
3542	680	67782	0.676	295	231		103.688	-1.31387	1.27706	102.431
3544	681	67652	0.678	295	230		103.489	-1.0219	1.28261	102.431
3546	681	67782	0.676	295	231		103.688	-1.31387	1.27706	102.431
3548	681	67848	0.675	295	236		103.789	-1.45985	1.25	102.431
3550	682	67848	0.667	295	244		103.789	-2.62774	1.20902	102.431
3552	682	67848	0.667	295	244		103.789	-2.62774	1.20902	102.431
3554	683	67848	0.667	295	244		103.789	-2.62774	1.20902	102.431
3556	683	67782	0.678	295	231		103.688	-1.0219	1.27706	102.431
3558	683	67782	0.678	295	231		103.688	-1.0219	1.27706	102.431
3560	684	67782	0.678	295	231		103.688	-1.0219	1.27706	102.431
3562	684	67782	0.676	295	231		103.688	-1.31387	1.27706	102.431
3564	684	67782	0.676	295	231		103.688	-1.31387	1.27706	102.431
3566	685	67782	0.676	295	231		103.688	-1.31387	1.27706	102.431
3568	685	67782	0.678	295	231		103.688	-1.0219	1.27706	102.431
3570	685	67782	0.676	295	231		103.688	-1.31387	1.27706	102.431
3572	686	67717	0.678	295	232		103.589	-1.0219	1.27155	102.431
3574	686	67782	0.678	295	232		103.688	-1.0219	1.27155	102.431
3576	686	67522	0.679	294	232		103.29	-0.87591	1.26724	102.083
3578	687	67782	0.679	295	232		103.688	-0.87591	1.27155	102.431
3580	687	67848	0.68	295	232		103.789	-0.72993	1.27155	102.431
3582	688	67848	0.678	295	231		103.789	-1.0219	1.27706	102.431
3584	688	67848	0.678	295	231		103.789	-1.0219	1.27706	102.431
3586	688	67848	0.678	295	231		103.789	-1.0219	1.27706	102.431
3588	689	67848	0.678	295	231		103.789	-1.0219	1.27706	102.431
3590	689	67848	0.678	295	231		103.789	-1.0219	1.27706	102.431
3592	689	67848	0.679	295	231		103.789	-0.87591	1.27706	102.431
3594	690	67587	0.678	294	232		103.39	-1.0219	1.26724	102.083
3596	690	67587	0.68	294	232		103.39	-0.72993	1.26724	102.083
3598	691	67848	0.678	295	231		103.789	-1.0219	1.27706	102.431
3600	691	67848	0.674	295	231		103.789	-1.60584	1.27706	102.431
3602	691	67848	0.674	295	231		103.789	-1.60584	1.27706	102.431
3604	691	67848	0.678	295	233		103.789	-1.0219	1.26609	102.431
3606	692	67717	0.679	295	232		103.589	-0.87591	1.27155	102.431
3608	692	67522	0.68	293	232		103.29	-0.72993	1.26293	101.736
3610	693	67522	0.681	293	232		103.29	-0.58394	1.26293	101.736
3612	693	67522	0.681	293	232		103.29	-0.58394	1.26293	101.736
3614	693	67848	0.679	295	231		103.789	-0.87591	1.27706	102.431
3616	694	67848	0.678	295	231		103.789	-1.0219	1.27706	102.431
3618	694	67848	0.678	295	231		103.789	-1.0219	1.27706	102.431
3620	694	67848	0.678	295	231		103.789	-1.0219	1.27706	102.431
3622	695	67848	0.678	295	231		103.789	-1.0219	1.27706	102.431
3624	695	67782	0.678	295	231		103.688	-1.0219	1.27706	102.431
3626	695	67782	0.678	295	231		103.688	-1.0219	1.27706	102.431
3628	696	67848	0.678	295	231		103.789	-1.0219	1.27706	102.431
3630	696	67848	0.676	295	231		103.789	-1.31387	1.27706	102.431
3632	696	67913	0.674	295	231		103.889	-1.60584	1.27706	102.431
3634	697	67913	0.674	295	231		103.889	-1.60584	1.27706	102.431
3636	697	67782	0.674	295	231		103.688	-1.60584	1.27706	102.431
3638	697	67782	0.674	295	231		103.688	-1.60584	1.27706	102.431
3640	698	67782	0.675	295	233		103.688	-1.45985	1.26609	102.431
3642	698	67848	0.662	295	243		103.789	-3.35766	1.21399	102.431
3644	698	67587	0.674	294	233		103.39	-1.60584	1.2618	102.083
3646	699	67782	0.673	295	232		103.688	-1.75182	1.27155	102.431
3648	699	67587	0.674	294	232		103.39	-1.60584	1.26724	102.083
3650	700	67782	0.675	295	232		103.688	-1.45985	1.27155	102.431
3652	700	67848	0.675	295	232		103.789	-1.45985	1.27155	102.431
3654	700	67848	0.675	295	232		103.789	-1.45985	1.27155	102.431
3656	701	67848	0.675	295	232		103.789	-1.45985	1.27155	102.431
3658	701	67848	0.676	295	234		103.789	-1.31387	1.26068	102.431
3660	701	67848	0.676	295	234		103.789	-1.31387	1.26068	102.431
3662	702	67978	0.677	296	234		103.988	-1.16788	1.26496	102.778
3664	702	67978	0.676	296	232		103.988	-1.31387	1.27586	102.778
3666	703	67848	0.677	295	232		103.789	-1.16788	1.27155	102.431
3668	703	67848	0.681	295	233		103.789	-0.58394	1.26609	102.431
3670	703	67848	0.681	295	233		103.789	-0.58394	1.26609	102.431
3672	704	67848	0.679	295	233		103.789	-0.87591	1.26609	102.431
3674	704	67848	0.677	295	232		103.789	-1.16788	1.27155	102.431
3676	704	67848	0.677	295	231		103.789	-1.16788	1.27706	102.431
3678	704	67782	0.678	295	231		103.688	-1.0219	1.27706	102.431
3680	705	67391	0.682	294	232		103.09	-0.43796	1.26724	102.083
3682	705	67391	0.682	294	232		103.09	-0.43796	1.26724	102.083
3684	705	67913	0.681	295	233		103.889	-0.58394	1.26609	102.431
3686	706	67913	0.671	295	245		103.889	-2.0438	1.20408	102.431
3688	706	67913	0.671	295	245		103.889	-2.0438	1.20408	102.431
3690	707	67913	0.677	295	235		103.889	-1.16788	1.25532	102.431
3692	707	67848	0.68	295	233		103.789	-0.72993	1.26609	102.431
3694	707	67848	0.681	295	233		103.789	-0.58394	1.26609	102.431
3696	707	67587	0.686	294	229		103.39	0.14599	1.28384	102.083
3698	708	67587	0.686	294	229		103.39	0.14599	1.28384	102.083
3700	708	67978	0.682	296	231		103.988	-0.43796	1.28139	102.778
3702	709	67978	0.681	296	231		103.988	-0.58394	1.28139	102.778
3704	709	67717	0.681	295	231		103.589	-0.58394	1.27706	102.431
3706	709	67717	0.682	295	230		103.589	-0.43796	1.28261	102.431
3708	710	67717	0.682	295	233		103.589	-0.43796	1.26609	102.431
3710	710	67978	0.676	296	237		103.988	-1.31387	1.24895	102.778
3712	710	68239	0.676	297	237		104.387	-1.31387	1.25316	103.125
3714	711	68239	0.678	297	237		104.387	-1.0219	1.25316	103.125
3716	711	67652	0.681	294	233		103.489	-0.58394	1.2618	102.083
3718	711	67522	0.681	294	233		103.29	-0.58394	1.2618	102.083
3720	712	67652	0.68	294	233		103.489	-0.72993	1.2618	102.083
3722	712	67717	0.68	295	231		103.589	-0.72993	1.27706	102.431
3724	713	67782	0.68	295	231		103.688	-0.72993	1.27706	102.431
3726	713	67848	0.682	295	231		103.789	-0.43796	1.27706	102.431
3728	713	67848	0.679	295	232		103.789	-0.87591	1.27155	102.431
3730	714	68174	0.676	297	235		104.288	-1.31387	1.26383	103.125
3732	714	68174	0.675	297	236		104.288	-1.45985	1.25847	103.125
3734	714	68174	0.665	297	244		104.288	-2.91971	1.21721	103.125
3736	715	68239	0.665	297	248		104.387	-2.91971	1.19758	103.125
3738	715	68239	0.666	297	248		104.387	-2.77372	1.19758	103.125
3740	715	67978	0.678	296	233		103.988	-1.0219	1.27039	102.778
3742	716	67913	0.678	296	232		103.889	-1.0219	1.27586	102.778
3744	716	67913	0.676	296	232		103.889	-1.31387	1.27586	102.778
3746	716	67913	0.676	296	231		103.889	-1.31387	1.28139	102.778
3748	717	67782	0.676	295	231		103.688	-1.31387	1.27706	102.431
3750	717	67848	0.677	295	231		103.789	-1.16788	1.27706	102.431
3752	718	67848	0.686	295	230		103.789	0.14599	1.28261	102.431
3754	718	67848	0.686	295	230		103.789	0.14599	1.28261	102.431
3756	718	67782	0.685	294	230		103.688	0	1.27826	102.083
3758	718	67782	0.684	294	231		103.688	-0.14599	1.27273	102.083
3760	719	67782	0.684	295	232		103.688	-0.14599	1.27155	102.431
3762	719	67913	0.684	295	232		103.889	-0.14599	1.27155	102.431
3764	719	67913	0.687	296	232		103.889	0.29197	1.27586	102.778
3766	720	67913	0.687	296	232		103.889	0.29197	1.27586	102.778
3768	720	67782	0.684	294	230		103.688	-0.14599	1.27826	102.083
3770	720	67782	0.683	294	230		103.688	-0.29197	1.27826	102.083
3772	721	67782	0.681	294	230		103.688	-0.58394	1.27826	102.083
3774	721	67782	0.681	294	231		103.688	-0.58394	1.27273	102.083
3776	722	67782	0.681	294	232		103.688	-0.58394	1.26724	102.083
3778	722	67782	0.681	294	232		103.688	-0.58394	1.26724	102.083
3780	722	67782	0.676	294	232		103.688	-1.31387	1.26724	102.083
3782	723	67782	0.676	294	232		103.688	-1.31387	1.26724	102.083
3784	723	67652	0.677	294	232		103.489	-1.16788	1.26724	102.083
3786	723	67587	0.679	294	233		103.39	-0.87591	1.2618	102.083
3788	724	67587	0.679	294	234		103.39	-0.87591	1.25641	102.083
3790	724	67587	0.679	294	233		103.39	-0.87591	1.2618	102.083
3792	724	67587	0.679	294	232		103.39	-0.87591	1.26724	102.083
3794	725	67587	0.676	294	232		103.39	-1.31387	1.26724	102.083
3796	725	67587	0.676	294	232		103.39	-1.31387	1.26724	102.083
3798	725	67261	0.676	292	232		102.891	-1.31387	1.25862	101.389
3800	726	67261	0.676	292	232		102.891	-1.31387	1.25862	101.389
3802	726	67587	0.676	294	232		103.39	-1.31387	1.26724	102.083
3804	727	67587	0.679	294	233		103.39	-0.87591	1.2618	102.083
3806	727	67587	0.679	294	233		103.39	-0.87591	1.2618	102.083
3808	727	67587	0.679	294	233		103.39	-0.87591	1.2618	102.083
3810	728	67717	0.679	294	231		103.589	-0.87591	1.27273	102.083
3812	728	67717	0.678	294	230		103.589	-1.0219	1.27826	102.083
3814	728	67652	0.678	294	231		103.489	-1.0219	1.27273	102.083
3816	729	67196	0.676	292	232		102.792	-1.31387	1.25862	101.389
3818	729	67196	0.676	292	232		102.792	-1.31387	1.25862	101.389
3820	729	67522	0.676	293	241		103.29	-1.31387	1.21577	101.736
3822	730	67522	0.676	293	241		103.29	-1.31387	1.21577	101.736
3824	730	67522	0.676	293	241		103.29	-1.31387	1.21577	101.736
3826	730	67978	0.676	295	233		103.988	-1.31387	1.26609	102.431
3828	731	67978	0.676	295	234		103.988	-1.31387	1.26068	102.431
3830	731	67457	0.679	293	233		103.191	-0.87591	1.25751	101.736
3832	731	67457	0.679	293	233		103.191	-0.87591	1.25751	101.736
3834	732	67457	0.679	293	233		103.191	-0.87591	1.25751	101.736
3836	732	67522	0.679	293	247		103.29	-0.87591	1.18623	101.736
3838	732	67522	0.681	293	247		103.29	-0.58394	1.18623	101.736
3840	733	67522	0.68	293	247		103.29	-0.72993	1.18623	101.736
3842	733	67717	0.68	294	232		103.589	-0.72993	1.26724	102.083
3844	733	67717	0.678	294	232		103.589	-1.0219	1.26724	102.083
3846	734	67848	0.678	295	232		103.789	-1.0219	1.27155	102.431
3848	734	67913	0.678	295	245		103.889	-1.0219	1.20408	102.431
3850	734	67848	0.679	295	246		103.789	-0.87591	1.19919	102.431
3852	735	67913	0.687	295	246		103.889	0.29197	1.19919	102.431
3854	735	67913	0.687	295	245		103.889	0.29197	1.20408	102.431
3856	736	67913	0.687	295	245		103.889	0.29197	1.20408	102.431
3858	736	67913	0.683	295	245		103.889	-0.29197	1.20408	102.431
3860	736	67848	0.671	295	246		103.789	-2.0438	1.19919	102.431
3862	737	67848	0.671	295	245		103.789	-2.0438	1.20408	102.431
3864	737	67848	0.671	295	245		103.789	-2.0438	1.20408	102.431
3866	737	67848	0.677	295	245		103.789	-1.16788	1.20408	102.431
3868	738	67848	0.681	295	244		103.789	-0.58394	1.20902	102.431
3870	738	67848	0.681	295	245		103.789	-0.58394	1.20408	102.431
3872	738	67848	0.681	295	245		103.789	-0.58394	1.20408	102.431
3874	739	67848	0.678	295	246		103.789	-1.0219	1.19919	102.431
3876	739	67782	0.678	295	246		103.688	-1.0219	1.19919	102.431
3878	739	67782	0.678	295	233		103.688	-1.0219	1.26609	102.431
3880	740	67717	0.678	295	233		103.589	-1.0219	1.26609	102.431
3882	740	67717	0.677	295	233		103.589	-1.16788	1.26609	102.431
3884	741	67782	0.677	295	246		103.688	-1.16788	1.19919	102.431
3886	741	67782	0.674	295	246		103.688	-1.60584	1.19919	102.431
3888	741	67782	0.682	295	246		103.688	-0.43796	1.19919	102.431
3890	742	67522	0.682	294	247		103.29	-0.43796	1.19028	102.083
3892	742	67522	0.682	294	247		103.29	-0.43796	1.19028	102.083
3894	742	67782	0.674	295	247		103.688	-1.60584	1.19433	102.431
3896	743	67913	0.674	295	246		103.889	-1.60584	1.19919	102.431
3898	743	67913	0.68	295	234		103.889	-0.72993	1.26068	102.431
3900	743	67457	0.681	294	234		103.191	-0.58394	1.25641	102.083
3902	744	67457	0.681	294	234		103.191	-0.58394	1.25641	102.083
3904	744	67522	0.681	294	246		103.29	-0.58394	1.19512	102.083
3906	744	67522	0.681	294	246		103.29	-0.58394	1.19512	102.083
3908	745	67522	0.681	294	246		103.29	-0.58394	1.19512	102.083
3910	745	67652	0.669	294	246		103.489	-2.33577	1.19512	102.083
3912	745	67652	0.669	294	246		103.489	-2.33577	1.19512	102.083
3914	746	67652	0.669	294	246		103.489	-2.33577	1.19512	102.083
3916	746	67652	0.669	294	246		103.489	-2.33577	1.19512	102.083
3918	746	67652	0.669	294	247		103.489	-2.33577	1.19028	102.083
3920	747	67326	0.685	293	247		102.991	0	1.18623	101.736
3922	747	67326	0.685	293	247		102.991	0	1.18623	101.736
3924	748	67326	0.678	293	246		102.991	-1.0219	1.19106	101.736
3926	748	67391	0.678	294	234		103.09	-1.0219	1.25641	102.083
3928	748	67391	0.678	294	234		103.09	-1.0219	1.25641	102.083
3930	749	67587	0.676	294	233		103.39	-1.31387	1.2618	102.083
3932	749	67587	0.676	294	233		103.39	-1.31387	1.2618	102.083
3934	749	67587	0.676	294	233		103.39	-1.31387	1.2618	102.083
3936	750	67391	0.68	294	233		103.09	-0.72993	1.2618	102.083
3938	750	67391	0.68	294	233		103.09	-0.72993	1.2618	102.083
3940	750	67391	0.68	294	233		103.09	-0.72993	1.2618	102.083
3942	751	67587	0.679	294	233		103.39	-0.87591	1.2618	102.083
3944	751	67587	0.67	294	241		103.39	-2.18978	1.21992	102.083
3946	752	67587	0.67	294	241		103.39	-2.18978	1.21992	102.083
3948	752	67587	0.675	294	233		103.39	-1.45985	1.2618	102.083
3950	752	67587	0.676	294	233		103.39	-1.31387	1.2618	102.083
3952	752	67652	0.676	294	241		103.489	-1.31387	1.21992	102.083
3954	753	67652	0.665	294	244		103.489	-2.91971	1.20492	102.083
3956	753	67652	0.665	294	244		103.489	-2.91971	1.20492	102.083
3958	753	67652	0.667	294	244		103.489	-2.62774	1.20492	102.083
3960	754	67652	0.667	294	240		103.489	-2.62774	1.225	102.083
3962	754	67652	0.666	294	244		103.489	-2.77372	1.20492	102.083
3964	754	67717	0.662	295	244		103.589	-3.35766	1.20902	102.431
3966	755	67717	0.662	295	244		103.589	-3.35766	1.20902	102.431
3968	755	67587	0.677	294	233		103.39	-1.16788	1.2618	102.083
3970	755	67326	0.678	294	233		102.991	-1.0219	1.2618	102.083
3972	756	67326	0.678	294	233		102.991	-1.0219	1.2618	102.083
3974	756	67326	0.678	294	233		102.991	-1.0219	1.2618	102.083
3976	756	67717	0.666	295	244		103.589	-2.77372	1.20902	102.431
3978	757	67587	0.678	294	233		103.39	-1.0219	1.2618	102.083
3980	757	67587	0.676	294	229		103.39	-1.31387	1.28384	102.083
3982	758	67522	0.676	294	229		103.29	-1.31387	1.28384	102.083
3984	758	67522	0.676	294	229		103.29	-1.31387	1.28384	102.083
3986	758	67522	0.676	294	229		103.29	-1.31387	1.28384	102.083
3988	759	67522	0.676	294	229		103.29	-1.31387	1.28384	102.083
3990	759	67522	0.678	294	229		103.29	-1.0219	1.28384	102.083
3992	759	67587	0.678	294	229		103.39	-1.0219	1.28384	102.083
3994	760	67782	0.667	295	245		103.688	-2.62774	1.20408	102.431
3996	760	67782	0.667	295	245		103.688	-2.62774	1.20408	102.431
[truncated: 1,493 more rows]

## Sheet: (2)Fuego(1st)
Time (sec.)	Temp (℃)	Area (pixel)	Shape	Height (pixel)	Baseline		Area (%)	Change rate of shape factor (%)	Height/Baseline	Height (%)	Characteristic temperature (℃)
0	50	64946	0.723	286	234		100	0	1.22222	100
2	50	65012	0.723	286	234		100.102	0	1.22222	100
4	50	65012	0.723	286	234		100.102	0	1.22222	100
6	50	65012	0.723	286	234		100.102	0	1.22222	100
8	50	65012	0.723	286	234		100.102	0	1.22222	100
10	50	65012	0.723	286	234		100.102	0	1.22222	100
12	50	65012	0.723	286	234		100.102	0	1.22222	100
14	51	64946	0.723	286	234		100	0	1.22222	100
16	50	64881	0.723	286	234		99.8999	0	1.22222	100
18	51	64946	0.722	286	234		100	-0.13831	1.22222	100
20	52	65012	0.72	286	234		100.102	-0.41494	1.22222	100
22	52	65012	0.72	286	234		100.102	-0.41494	1.22222	100
24	52	64946	0.722	286	234		100	-0.13831	1.22222	100
26	52	64881	0.722	286	233		99.8999	-0.13831	1.22747	100
28	52	64946	0.721	286	234		100	-0.27663	1.22222	100
30	52	65012	0.721	286	234		100.102	-0.27663	1.22222	100
32	53	65012	0.723	286	234		100.102	0	1.22222	100
34	53	65012	0.723	286	234		100.102	0	1.22222	100
36	53	65012	0.723	286	234		100.102	0	1.22222	100
38	52	65012	0.724	286	234		100.102	0.13831	1.22222	100
40	53	64881	0.721	286	233		99.8999	-0.27663	1.22747	100
42	54	64881	0.721	286	233		99.8999	-0.27663	1.22747	100
44	54	64881	0.721	286	233		99.8999	-0.27663	1.22747	100
46	55	64946	0.721	286	234		100	-0.27663	1.22222	100
48	54	64946	0.722	286	234		100	-0.13831	1.22222	100
50	53	64946	0.723	286	234		100	0	1.22222	100
52	54	64946	0.722	286	234		100	-0.13831	1.22222	100
54	55	65012	0.722	286	234		100.102	-0.13831	1.22222	100
56	55	65012	0.722	286	234		100.102	-0.13831	1.22222	100
58	54	64881	0.721	286	233		99.8999	-0.27663	1.22747	100
60	56	64881	0.719	286	233		99.8999	-0.55325	1.22747	100
62	55	64946	0.719	286	233		100	-0.55325	1.22747	100
64	57	64946	0.72	286	233		100	-0.41494	1.22747	100
66	55	64946	0.72	286	234		100	-0.41494	1.22222	100
68	56	64946	0.721	286	234		100	-0.27663	1.22222	100
70	55	64946	0.722	286	234		100	-0.13831	1.22222	100
72	56	64946	0.723	286	233		100	0	1.22747	100
74	55	64946	0.724	286	233		100	0.13831	1.22747	100
76	55	64946	0.723	286	233		100	0	1.22747	100
78	55	64881	0.724	286	233		99.8999	0.13831	1.22747	100
80	58	64881	0.723	286	233		99.8999	0	1.22747	100
82	59	64881	0.723	286	233		99.8999	0	1.22747	100
84	59	64946	0.723	286	234		100	0	1.22222	100
86	58	64881	0.723	286	233		99.8999	0	1.22747	100
88	58	64881	0.723	286	233		99.8999	0	1.22747	100
90	57	64881	0.722	286	233		99.8999	-0.13831	1.22747	100
92	57	64881	0.722	286	233		99.8999	-0.13831	1.22747	100
94	58	64881	0.722	286	233		99.8999	-0.13831	1.22747	100
96	59	64881	0.721	286	233		99.8999	-0.27663	1.22747	100
98	59	64881	0.721	286	233		99.8999	-0.27663	1.22747	100
100	58	64881	0.721	286	233		99.8999	-0.27663	1.22747	100
102	59	64881	0.721	286	234		99.8999	-0.27663	1.22222	100
104	60	64946	0.721	286	234		100	-0.27663	1.22222	100
106	59	64881	0.721	286	234		99.8999	-0.27663	1.22222	100
108	59	64881	0.722	286	233		99.8999	-0.13831	1.22747	100
110	59	64881	0.722	286	233		99.8999	-0.13831	1.22747	100
112	59	64881	0.722	286	233		99.8999	-0.13831	1.22747	100
114	60	64881	0.721	286	234		99.8999	-0.27663	1.22222	100
116	61	64946	0.722	286	233		100	-0.13831	1.22747	100
118	62	64946	0.722	286	233		100	-0.13831	1.22747	100
120	61	64946	0.722	286	233		100	-0.13831	1.22747	100
122	61	64946	0.722	286	233		100	-0.13831	1.22747	100
124	61	64881	0.72	286	233		99.8999	-0.41494	1.22747	100
126	61	64946	0.722	286	234		100	-0.13831	1.22222	100
128	60	64946	0.722	286	234		100	-0.13831	1.22222	100
130	61	64946	0.722	286	234		100	-0.13831	1.22222	100
132	62	64946	0.722	286	234		100	-0.13831	1.22222	100
134	62	64881	0.722	286	233		99.8999	-0.13831	1.22747	100
136	63	64881	0.72	286	233		99.8999	-0.41494	1.22747	100
138	63	64881	0.72	286	233		99.8999	-0.41494	1.22747	100
140	62	64881	0.72	286	233		99.8999	-0.41494	1.22747	100
142	63	64881	0.72	286	233		99.8999	-0.41494	1.22747	100
144	64	64881	0.72	286	233		99.8999	-0.41494	1.22747	100
146	63	64881	0.72	286	233		99.8999	-0.41494	1.22747	100
148	63	64881	0.719	286	233		99.8999	-0.55325	1.22747	100
150	63	64881	0.719	286	233		99.8999	-0.55325	1.22747	100
152	64	64881	0.721	286	233		99.8999	-0.27663	1.22747	100
154	64	64881	0.721	286	233		99.8999	-0.27663	1.22747	100
156	65	64881	0.721	286	233		99.8999	-0.27663	1.22747	100
158	65	64881	0.722	286	233		99.8999	-0.13831	1.22747	100
160	65	64881	0.722	286	233		99.8999	-0.13831	1.22747	100
162	65	64881	0.72	286	233		99.8999	-0.41494	1.22747	100
164	66	64881	0.72	286	233		99.8999	-0.41494	1.22747	100
166	65	64881	0.72	286	233		99.8999	-0.41494	1.22747	100
168	66	64881	0.72	286	233		99.8999	-0.41494	1.22747	100
170	66	64881	0.72	286	233		99.8999	-0.41494	1.22747	100
172	67	64881	0.719	286	233		99.8999	-0.55325	1.22747	100
174	66	64881	0.719	286	233		99.8999	-0.55325	1.22747	100
176	67	64881	0.719	286	233		99.8999	-0.55325	1.22747	100
178	68	64881	0.719	286	233		99.8999	-0.55325	1.22747	100
180	68	64881	0.719	286	233		99.8999	-0.55325	1.22747	100
182	68	64881	0.719	286	233		99.8999	-0.55325	1.22747	100
184	68	64881	0.719	286	233		99.8999	-0.55325	1.22747	100
186	67	64881	0.72	286	233		99.8999	-0.41494	1.22747	100
188	68	64881	0.719	286	233		99.8999	-0.55325	1.22747	100
190	68	64881	0.72	286	233		99.8999	-0.41494	1.22747	100
192	69	64881	0.719	286	233		99.8999	-0.55325	1.22747	100
194	68	64881	0.719	286	233		99.8999	-0.55325	1.22747	100
196	69	64881	0.719	286	233		99.8999	-0.55325	1.22747	100
198	68	64816	0.719	286	233		99.7998	-0.55325	1.22747	100
200	68	64816	0.719	286	233		99.7998	-0.55325	1.22747	100
202	68	64816	0.719	286	233		99.7998	-0.55325	1.22747	100
204	69	64816	0.718	286	233		99.7998	-0.69156	1.22747	100
206	69	64881	0.718	286	233		99.8999	-0.69156	1.22747	100
208	70	64881	0.719	286	233		99.8999	-0.55325	1.22747	100
210	71	64946	0.72	286	233		100	-0.41494	1.22747	100
212	71	64946	0.72	286	233		100	-0.41494	1.22747	100
214	71	64881	0.719	286	233		99.8999	-0.55325	1.22747	100
216	71	64881	0.719	286	233		99.8999	-0.55325	1.22747	100
218	71	64881	0.719	286	233		99.8999	-0.55325	1.22747	100
220	72	64881	0.719	286	233		99.8999	-0.55325	1.22747	100
222	71	64881	0.719	286	233		99.8999	-0.55325	1.22747	100
224	71	64881	0.721	286	233		99.8999	-0.27663	1.22747	100
226	72	64816	0.721	286	233		99.7998	-0.27663	1.22747	100
228	72	64816	0.718	286	233		99.7998	-0.69156	1.22747	100
230	73	64816	0.718	286	233		99.7998	-0.69156	1.22747	100
232	72	64816	0.718	286	233		99.7998	-0.69156	1.22747	100
234	73	64816	0.72	286	233		99.7998	-0.41494	1.22747	100
236	73	64816	0.72	286	233		99.7998	-0.41494	1.22747	100
238	72	64816	0.722	286	233		99.7998	-0.13831	1.22747	100
240	73	64816	0.724	286	233		99.7998	0.13831	1.22747	100
242	72	64816	0.724	286	233		99.7998	0.13831	1.22747	100
244	74	64881	0.721	286	233		99.8999	-0.27663	1.22747	100
246	73	64881	0.719	286	233		99.8999	-0.55325	1.22747	100
248	72	64881	0.719	286	233		99.8999	-0.55325	1.22747	100
250	74	64881	0.719	286	233		99.8999	-0.55325	1.22747	100
252	74	64881	0.719	286	233		99.8999	-0.55325	1.22747	100
254	74	64881	0.719	286	233		99.8999	-0.55325	1.22747	100
256	74	64881	0.72	286	233		99.8999	-0.41494	1.22747	100
258	75	64881	0.72	286	233		99.8999	-0.41494	1.22747	100
260	75	64946	0.719	286	234		100	-0.55325	1.22222	100
262	76	64946	0.719	286	234		100	-0.55325	1.22222	100
264	76	64946	0.719	286	234		100	-0.55325	1.22222	100
266	76	64946	0.721	286	233		100	-0.27663	1.22747	100
268	76	64946	0.721	286	233		100	-0.27663	1.22747	100
270	76	64946	0.721	286	233		100	-0.27663	1.22747	100
272	76	64946	0.719	286	233		100	-0.55325	1.22747	100
274	76	64881	0.719	286	233		99.8999	-0.55325	1.22747	100
276	76	64946	0.718	286	234		100	-0.69156	1.22222	100
278	77	64881	0.718	286	233		99.8999	-0.69156	1.22747	100
280	76	64946	0.718	286	233		100	-0.69156	1.22747	100
282	77	64946	0.718	286	233		100	-0.69156	1.22747	100
284	77	64946	0.718	286	234		100	-0.69156	1.22222	100
286	78	64946	0.717	286	234		100	-0.82988	1.22222	100
288	78	64946	0.718	286	234		100	-0.69156	1.22222	100
290	78	64946	0.718	286	234		100	-0.69156	1.22222	100
292	79	64946	0.719	286	234		100	-0.55325	1.22222	100
294	79	64946	0.719	286	234		100	-0.55325	1.22222	100
296	79	64946	0.72	286	233		100	-0.41494	1.22747	100
298	79	64946	0.72	286	233		100	-0.41494	1.22747	100
300	79	64881	0.72	286	233		99.8999	-0.41494	1.22747	100
302	79	64881	0.72	286	233		99.8999	-0.41494	1.22747	100
304	80	64881	0.721	286	233		99.8999	-0.27663	1.22747	100
306	80	64881	0.721	286	233		99.8999	-0.27663	1.22747	100
308	81	64816	0.721	286	233		99.7998	-0.27663	1.22747	100
310	81	64816	0.72	286	233		99.7998	-0.41494	1.22747	100
312	81	64816	0.718	286	233		99.7998	-0.69156	1.22747	100
314	81	64881	0.718	286	233		99.8999	-0.69156	1.22747	100
316	81	64881	0.719	286	233		99.8999	-0.55325	1.22747	100
318	80	64881	0.72	286	233		99.8999	-0.41494	1.22747	100
320	81	64881	0.72	286	233		99.8999	-0.41494	1.22747	100
322	81	64816	0.72	286	233		99.7998	-0.41494	1.22747	100
324	82	64816	0.719	286	232		99.7998	-0.55325	1.23276	100
326	82	64816	0.718	286	232		99.7998	-0.69156	1.23276	100
328	83	64816	0.718	286	233		99.7998	-0.69156	1.22747	100
330	82	64816	0.72	286	233		99.7998	-0.41494	1.22747	100
332	82	64881	0.721	286	233		99.8999	-0.27663	1.22747	100
334	82	64881	0.721	286	233		99.8999	-0.27663	1.22747	100
336	83	64881	0.72	286	233		99.8999	-0.41494	1.22747	100
338	83	64881	0.719	286	232		99.8999	-0.55325	1.23276	100
340	84	64816	0.72	286	233		99.7998	-0.41494	1.22747	100
342	84	64816	0.718	286	233		99.7998	-0.69156	1.22747	100
344	84	64816	0.719	286	233		99.7998	-0.55325	1.22747	100
346	83	64881	0.719	286	233		99.8999	-0.55325	1.22747	100
348	84	64881	0.719	286	233		99.8999	-0.55325	1.22747	100
350	84	64881	0.719	286	233		99.8999	-0.55325	1.22747	100
352	84	64881	0.72	286	233		99.8999	-0.41494	1.22747	100
354	84	64881	0.719	286	233		99.8999	-0.55325	1.22747	100
356	84	64816	0.719	286	233		99.7998	-0.55325	1.22747	100
358	85	64816	0.719	286	233		99.7998	-0.55325	1.22747	100
360	85	64816	0.719	286	233		99.7998	-0.55325	1.22747	100
362	85	64816	0.719	286	232		99.7998	-0.55325	1.23276	100
364	86	64881	0.72	286	233		99.8999	-0.41494	1.22747	100
366	85	64881	0.721	286	233		99.8999	-0.27663	1.22747	100
368	87	64881	0.721	286	233		99.8999	-0.27663	1.22747	100
370	86	64881	0.72	286	233		99.8999	-0.41494	1.22747	100
372	86	64881	0.72	286	232		99.8999	-0.41494	1.23276	100
374	87	64881	0.72	286	233		99.8999	-0.41494	1.22747	100
376	87	64881	0.72	286	233		99.8999	-0.41494	1.22747	100
378	88	64881	0.72	286	233		99.8999	-0.41494	1.22747	100
380	88	64881	0.72	286	233		99.8999	-0.41494	1.22747	100
382	88	64881	0.716	286	232		99.8999	-0.96819	1.23276	100
384	88	64816	0.716	286	232		99.7998	-0.96819	1.23276	100
386	89	64816	0.72	286	232		99.7998	-0.41494	1.23276	100
388	88	64816	0.72	286	233		99.7998	-0.41494	1.22747	100
390	89	64881	0.72	286	233		99.8999	-0.41494	1.22747	100
392	88	64881	0.718	286	233		99.8999	-0.69156	1.22747	100
394	89	64881	0.718	286	233		99.8999	-0.69156	1.22747	100
396	89	64881	0.72	286	233		99.8999	-0.41494	1.22747	100
398	89	64881	0.72	286	233		99.8999	-0.41494	1.22747	100
400	89	64946	0.719	286	233		100	-0.55325	1.22747	100
402	89	64946	0.717	286	233		100	-0.82988	1.22747	100
404	90	65142	0.717	287	234		100.302	-0.82988	1.2265	100.35
406	91	65142	0.718	287	234		100.302	-0.69156	1.2265	100.35
408	90	65142	0.718	287	234		100.302	-0.69156	1.2265	100.35
410	90	64881	0.719	286	233		99.8999	-0.55325	1.22747	100
412	91	64881	0.718	286	233		99.8999	-0.69156	1.22747	100
414	90	64946	0.719	286	233		100	-0.55325	1.22747	100
416	90	65142	0.72	287	234		100.302	-0.41494	1.2265	100.35
418	91	65142	0.72	287	234		100.302	-0.41494	1.2265	100.35
420	92	64881	0.719	286	233		99.8999	-0.55325	1.22747	100
422	92	64816	0.717	286	233		99.7998	-0.82988	1.22747	100
424	92	64816	0.717	286	233		99.7998	-0.82988	1.22747	100
426	92	64816	0.718	286	233		99.7998	-0.69156	1.22747	100
428	92	64816	0.718	286	233		99.7998	-0.69156	1.22747	100
430	92	64816	0.72	286	232		99.7998	-0.41494	1.23276	100
432	92	64816	0.72	286	232		99.7998	-0.41494	1.23276	100
434	94	64816	0.72	286	232		99.7998	-0.41494	1.23276	100
436	94	64816	0.72	286	232		99.7998	-0.41494	1.23276	100
438	92	64881	0.719	286	232		99.8999	-0.55325	1.23276	100
440	93	64881	0.72	286	232		99.8999	-0.41494	1.23276	100
442	93	64881	0.719	286	233		99.8999	-0.55325	1.22747	100
444	95	64881	0.719	286	233		99.8999	-0.55325	1.22747	100
446	93	64881	0.719	286	233		99.8999	-0.55325	1.22747	100
448	94	64881	0.719	286	233		99.8999	-0.55325	1.22747	100
450	94	64816	0.718	286	233		99.7998	-0.69156	1.22747	100
452	94	64816	0.718	286	233		99.7998	-0.69156	1.22747	100
454	96	64816	0.719	286	233		99.7998	-0.55325	1.22747	100
456	96	64881	0.72	286	233		99.8999	-0.41494	1.22747	100
458	97	64816	0.719	286	233		99.7998	-0.55325	1.22747	100
460	96	64816	0.721	286	233		99.7998	-0.27663	1.22747	100
462	95	64816	0.72	286	233		99.7998	-0.41494	1.22747	100
464	96	64881	0.722	286	233		99.8999	-0.13831	1.22747	100
466	97	64946	0.721	286	233		100	-0.27663	1.22747	100
468	97	64946	0.721	286	233		100	-0.27663	1.22747	100
470	97	64946	0.719	286	233		100	-0.55325	1.22747	100
472	97	64946	0.718	286	233		100	-0.69156	1.22747	100
474	97	64946	0.718	286	233		100	-0.69156	1.22747	100
476	97	64881	0.718	286	233		99.8999	-0.69156	1.22747	100
478	98	64881	0.719	286	233		99.8999	-0.55325	1.22747	100
480	98	64946	0.718	286	233		100	-0.69156	1.22747	100
482	99	65207	0.719	287	234		100.402	-0.55325	1.2265	100.35
484	99	64946	0.718	286	233		100	-0.69156	1.22747	100
486	99	65142	0.718	287	234		100.302	-0.69156	1.2265	100.35
488	100	65142	0.717	287	234		100.302	-0.82988	1.2265	100.35
490	99	65142	0.718	287	234		100.302	-0.69156	1.2265	100.35
492	99	65142	0.719	287	234		100.302	-0.55325	1.2265	100.35
494	100	65142	0.719	287	234		100.302	-0.55325	1.2265	100.35
496	101	65142	0.717	287	234		100.302	-0.82988	1.2265	100.35
498	100	65142	0.717	287	234		100.302	-0.82988	1.2265	100.35
500	101	65142	0.719	287	234		100.302	-0.55325	1.2265	100.35
502	100	64881	0.72	286	234		99.8999	-0.41494	1.22222	100
504	101	64881	0.72	286	234		99.8999	-0.41494	1.22222	100
506	101	64881	0.72	286	234		99.8999	-0.41494	1.22222	100
508	101	64881	0.718	286	233		99.8999	-0.69156	1.22747	100
510	102	64881	0.72	286	233		99.8999	-0.41494	1.22747	100
512	102	64946	0.718	286	233		100	-0.69156	1.22747	100
514	102	65207	0.718	287	234		100.402	-0.69156	1.2265	100.35
516	102	65207	0.718	287	236		100.402	-0.69156	1.2161	100.35
518	102	65207	0.718	287	236		100.402	-0.69156	1.2161	100.35
520	102	65272	0.717	288	236		100.502	-0.82988	1.22034	100.699
522	103	65272	0.718	288	236		100.502	-0.69156	1.22034	100.699
524	103	65207	0.717	287	236		100.402	-0.82988	1.2161	100.35
526	103	65142	0.717	287	234		100.302	-0.82988	1.2265	100.35
528	104	65142	0.717	287	234		100.302	-0.82988	1.2265	100.35
530	103	65142	0.717	287	234		100.302	-0.82988	1.2265	100.35
532	103	64946	0.718	286	234		100	-0.69156	1.22222	100
534	104	65142	0.718	287	234		100.302	-0.69156	1.2265	100.35
536	105	65142	0.718	287	234		100.302	-0.69156	1.2265	100.35
538	105	65142	0.719	287	234		100.302	-0.55325	1.2265	100.35
540	104	64946	0.719	286	233		100	-0.55325	1.22747	100
542	104	64946	0.719	286	233		100	-0.55325	1.22747	100
544	104	64946	0.718	286	233		100	-0.69156	1.22747	100
546	105	64816	0.718	286	233		99.7998	-0.69156	1.22747	100
548	105	64816	0.719	286	233		99.7998	-0.55325	1.22747	100
550	106	64881	0.719	286	233		99.8999	-0.55325	1.22747	100
552	105	64881	0.719	286	233		99.8999	-0.55325	1.22747	100
554	106	64881	0.719	286	232		99.8999	-0.55325	1.23276	100
556	106	64881	0.719	286	232		99.8999	-0.55325	1.23276	100
558	107	64881	0.719	287	233		99.8999	-0.55325	1.23176	100.35
560	107	64946	0.718	287	233		100	-0.69156	1.23176	100.35
562	107	64881	0.718	287	233		99.8999	-0.69156	1.23176	100.35
564	107	64946	0.717	287	233		100	-0.82988	1.23176	100.35
566	107	64881	0.717	286	233		99.8999	-0.82988	1.22747	100
568	108	64946	0.717	286	233		100	-0.82988	1.22747	100
570	108	64881	0.719	286	233		99.8999	-0.55325	1.22747	100
572	108	64881	0.719	286	233		99.8999	-0.55325	1.22747	100
574	109	64881	0.719	286	233		99.8999	-0.55325	1.22747	100
576	109	64881	0.718	286	233		99.8999	-0.69156	1.22747	100
578	109	65077	0.719	287	234		100.202	-0.55325	1.2265	100.35
580	109	65142	0.72	287	234		100.302	-0.41494	1.2265	100.35
582	111	65142	0.72	287	234		100.302	-0.41494	1.2265	100.35
584	111	65142	0.72	287	234		100.302	-0.41494	1.2265	100.35
586	110	65012	0.719	286	233		100.102	-0.55325	1.22747	100
588	111	65012	0.718	286	233		100.102	-0.69156	1.22747	100
590	111	64946	0.717	286	233		100	-0.82988	1.22747	100
592	112	64946	0.717	286	233		100	-0.82988	1.22747	100
594	111	64946	0.719	286	233		100	-0.55325	1.22747	100
596	111	64946	0.719	287	234		100	-0.55325	1.2265	100.35
598	113	65142	0.719	287	234		100.302	-0.55325	1.2265	100.35
600	112	65142	0.719	287	234		100.302	-0.55325	1.2265	100.35
602	113	64946	0.719	286	233		100	-0.55325	1.22747	100
604	113	64946	0.719	286	233		100	-0.55325	1.22747	100
606	113	64946	0.719	286	233		100	-0.55325	1.22747	100
608	114	65012	0.719	286	234		100.102	-0.55325	1.22222	100
610	114	64881	0.717	286	233		99.8999	-0.82988	1.22747	100
612	114	64881	0.717	286	233		99.8999	-0.82988	1.22747	100
614	114	64881	0.716	286	233		99.8999	-0.96819	1.22747	100
616	115	64881	0.718	286	233		99.8999	-0.69156	1.22747	100
618	114	64881	0.718	286	233		99.8999	-0.69156	1.22747	100
620	115	64946	0.718	286	233		100	-0.69156	1.22747	100
622	115	64946	0.721	286	233		100	-0.27663	1.22747	100
624	116	64946	0.721	286	233		100	-0.27663	1.22747	100
626	117	65012	0.717	286	233		100.102	-0.82988	1.22747	100
628	116	65012	0.717	287	234		100.102	-0.82988	1.2265	100.35
630	117	65012	0.719	287	234		100.102	-0.55325	1.2265	100.35
632	117	64686	0.723	285	231		99.5997	0	1.23377	99.6504
634	118	64686	0.723	285	231		99.5997	0	1.23377	99.6504
636	118	64686	0.721	285	231		99.5997	-0.27663	1.23377	99.6504
638	118	64946	0.719	286	234		100	-0.55325	1.22222	100
640	118	64946	0.718	287	234		100	-0.69156	1.2265	100.35
642	119	64946	0.718	287	234		100	-0.69156	1.2265	100.35
644	119	64946	0.719	287	234		100	-0.55325	1.2265	100.35
646	118	64946	0.719	286	233		100	-0.55325	1.22747	100
648	119	64881	0.719	286	233		99.8999	-0.55325	1.22747	100
650	119	64881	0.719	286	233		99.8999	-0.55325	1.22747	100
652	121	64816	0.718	286	233		99.7998	-0.69156	1.22747	100
654	121	64816	0.718	286	233		99.7998	-0.69156	1.22747	100
656	120	64816	0.714	286	233		99.7998	-1.24481	1.22747	100
658	121	64816	0.719	286	233		99.7998	-0.55325	1.22747	100
660	122	64881	0.71	286	233		99.8999	-1.79806	1.22747	100
662	121	64881	0.711	286	233		99.8999	-1.65975	1.22747	100
664	122	64881	0.711	286	233		99.8999	-1.65975	1.22747	100
666	122	64881	0.715	286	233		99.8999	-1.1065	1.22747	100
668	122	64881	0.715	286	233		99.8999	-1.1065	1.22747	100
670	123	64881	0.715	286	233		99.8999	-1.1065	1.22747	100
672	123	64881	0.715	286	233		99.8999	-1.1065	1.22747	100
674	123	64881	0.715	286	233		99.8999	-1.1065	1.22747	100
676	124	64881	0.72	286	233		99.8999	-0.41494	1.22747	100
678	124	64881	0.72	287	234		99.8999	-0.41494	1.2265	100.35
680	125	65077	0.72	287	234		100.202	-0.41494	1.2265	100.35
682	125	65142	0.718	288	234		100.302	-0.69156	1.23077	100.699
684	126	65077	0.719	287	234		100.202	-0.55325	1.2265	100.35
686	126	65012	0.718	287	234		100.102	-0.69156	1.2265	100.35
688	126	65012	0.719	287	233		100.102	-0.55325	1.23176	100.35
690	127	64946	0.721	286	233		100	-0.27663	1.22747	100
692	127	64881	0.721	286	233		99.8999	-0.27663	1.22747	100
694	128	64881	0.719	286	233		99.8999	-0.55325	1.22747	100
696	127	64881	0.719	286	233		99.8999	-0.55325	1.22747	100
698	128	65142	0.719	287	234		100.302	-0.55325	1.2265	100.35
700	129	65012	0.72	287	234		100.102	-0.41494	1.2265	100.35
702	129	65012	0.719	287	234		100.102	-0.55325	1.2265	100.35
704	129	64881	0.72	286	233		99.8999	-0.41494	1.22747	100
706	130	64881	0.72	286	233		99.8999	-0.41494	1.22747	100
708	130	65012	0.72	287	233		100.102	-0.41494	1.23176	100.35
710	130	65207	0.717	288	239		100.402	-0.82988	1.20502	100.699
712	131	65207	0.715	288	239		100.402	-1.1065	1.20502	100.699
714	131	65012	0.715	287	234		100.102	-1.1065	1.2265	100.35
716	132	64946	0.715	287	233		100	-1.1065	1.23176	100.35
718	132	64946	0.714	287	233		100	-1.24481	1.23176	100.35
720	132	64946	0.713	287	233		100	-1.38313	1.23176	100.35
722	132	64946	0.713	287	233		100	-1.38313	1.23176	100.35
724	132	64816	0.715	286	233		99.7998	-1.1065	1.22747	100
726	134	64816	0.715	286	233		99.7998	-1.1065	1.22747	100
728	134	64881	0.714	286	233		99.8999	-1.24481	1.22747	100
730	135	65012	0.714	287	233		100.102	-1.24481	1.23176	100.35
732	135	65012	0.714	287	233		100.102	-1.24481	1.23176	100.35
734	136	64881	0.717	286	233		99.8999	-0.82988	1.22747	100
736	136	64881	0.717	286	233		99.8999	-0.82988	1.22747	100
738	136	64946	0.719	286	233		100	-0.55325	1.22747	100
740	136	64946	0.72	286	233		100	-0.41494	1.22747	100
742	136	64946	0.722	286	233		100	-0.13831	1.22747	100
744	135	64881	0.721	286	233		99.8999	-0.27663	1.22747	100
746	136	64881	0.721	286	233		99.8999	-0.27663	1.22747	100
748	137	64881	0.72	286	233		99.8999	-0.41494	1.22747	100
750	138	64881	0.718	286	233		99.8999	-0.69156	1.22747	100
752	138	64946	0.718	286	233		100	-0.69156	1.22747	100
754	138	64946	0.72	286	233		100	-0.41494	1.22747	100
756	140	64946	0.72	286	233		100	-0.41494	1.22747	100
758	139	64946	0.719	286	233		100	-0.55325	1.22747	100
760	138	64881	0.716	286	233		99.8999	-0.96819	1.22747	100
762	140	64881	0.718	286	233		99.8999	-0.69156	1.22747	100
764	140	64946	0.718	286	233		100	-0.69156	1.22747	100
766	141	64946	0.719	286	233		100	-0.55325	1.22747	100
768	142	64946	0.72	286	233		100	-0.41494	1.22747	100
770	142	64946	0.721	286	233		100	-0.27663	1.22747	100
772	143	64946	0.721	286	233		100	-0.27663	1.22747	100
774	142	64946	0.721	286	233		100	-0.27663	1.22747	100
776	144	64946	0.722	286	233		100	-0.13831	1.22747	100
778	144	64946	0.722	286	233		100	-0.13831	1.22747	100
780	144	64946	0.722	286	233		100	-0.13831	1.22747	100
782	144	64946	0.722	286	233		100	-0.13831	1.22747	100
784	145	64946	0.722	286	233		100	-0.13831	1.22747	100
786	145	64946	0.722	286	233		100	-0.13831	1.22747	100
788	146	64946	0.72	286	233		100	-0.41494	1.22747	100
790	145	64946	0.718	286	233		100	-0.69156	1.22747	100
792	146	64881	0.718	286	233		99.8999	-0.69156	1.22747	100
794	148	64881	0.718	286	233		99.8999	-0.69156	1.22747	100
796	147	64881	0.718	286	233		99.8999	-0.69156	1.22747	100
798	148	64881	0.718	286	233		99.8999	-0.69156	1.22747	100
800	149	64946	0.718	286	233		100	-0.69156	1.22747	100
802	149	64946	0.718	286	233		100	-0.69156	1.22747	100
804	150	64946	0.718	286	233		100	-0.69156	1.22747	100
806	149	64946	0.717	286	233		100	-0.82988	1.22747	100
808	150	64946	0.718	286	233		100	-0.69156	1.22747	100
810	150	64946	0.718	286	233		100	-0.69156	1.22747	100
812	151	64946	0.721	286	233		100	-0.27663	1.22747	100
814	150	64946	0.721	286	233		100	-0.27663	1.22747	100
816	151	64946	0.721	286	233		100	-0.27663	1.22747	100
818	153	64946	0.72	286	233		100	-0.41494	1.22747	100
820	153	64946	0.72	286	233		100	-0.41494	1.22747	100
822	154	64946	0.72	286	233		100	-0.41494	1.22747	100
824	155	64946	0.72	286	233		100	-0.41494	1.22747	100
826	155	64946	0.721	286	233		100	-0.27663	1.22747	100
828	155	64946	0.721	286	233		100	-0.27663	1.22747	100
830	155	64946	0.721	286	233		100	-0.27663	1.22747	100
832	156	64946	0.717	286	233		100	-0.82988	1.22747	100
834	156	64946	0.717	286	233		100	-0.82988	1.22747	100
836	157	64946	0.718	286	233		100	-0.69156	1.22747	100
838	157	64946	0.719	286	233		100	-0.55325	1.22747	100
840	159	64946	0.72	286	233		100	-0.41494	1.22747	100
842	158	64946	0.72	286	233		100	-0.41494	1.22747	100
844	159	64881	0.72	286	233		99.8999	-0.41494	1.22747	100
846	160	64946	0.72	286	233		100	-0.41494	1.22747	100
848	159	64946	0.718	286	233		100	-0.69156	1.22747	100
850	160	64946	0.718	286	233		100	-0.69156	1.22747	100
852	160	64946	0.718	286	233		100	-0.69156	1.22747	100
854	162	64946	0.719	286	233		100	-0.55325	1.22747	100
856	162	64946	0.719	286	233		100	-0.55325	1.22747	100
858	162	64946	0.718	286	233		100	-0.69156	1.22747	100
860	164	64946	0.717	286	233		100	-0.82988	1.22747	100
862	164	64946	0.718	286	233		100	-0.69156	1.22747	100
864	164	64881	0.72	286	233		99.8999	-0.41494	1.22747	100
866	163	64881	0.72	286	233		99.8999	-0.41494	1.22747	100
868	165	64881	0.72	286	233		99.8999	-0.41494	1.22747	100
870	166	64946	0.718	286	233		100	-0.69156	1.22747	100
872	166	64946	0.718	286	233		100	-0.69156	1.22747	100
874	166	64946	0.719	286	233		100	-0.55325	1.22747	100
876	166	64946	0.719	286	233		100	-0.55325	1.22747	100
878	167	64946	0.719	286	233		100	-0.55325	1.22747	100
880	168	64946	0.719	286	233		100	-0.55325	1.22747	100
882	170	64881	0.72	286	233		99.8999	-0.41494	1.22747	100
884	169	64881	0.72	286	233		99.8999	-0.41494	1.22747	100
886	169	64881	0.72	286	233		99.8999	-0.41494	1.22747	100
888	170	64881	0.719	286	233		99.8999	-0.55325	1.22747	100
890	171	64881	0.718	286	233		99.8999	-0.69156	1.22747	100
892	172	64881	0.719	286	233		99.8999	-0.55325	1.22747	100
894	173	64881	0.72	286	233		99.8999	-0.41494	1.22747	100
896	173	64881	0.721	286	233		99.8999	-0.27663	1.22747	100
898	172	64881	0.72	286	233		99.8999	-0.41494	1.22747	100
900	173	64881	0.716	286	233		99.8999	-0.96819	1.22747	100
902	175	64816	0.716	286	232		99.7998	-0.96819	1.23276	100
904	174	64816	0.717	286	232		99.7998	-0.82988	1.23276	100
906	175	64816	0.718	286	232		99.7998	-0.69156	1.23276	100
908	174	64816	0.718	286	232		99.7998	-0.69156	1.23276	100
910	176	64946	0.718	286	233		100	-0.69156	1.22747	100
912	177	64946	0.718	286	233		100	-0.69156	1.22747	100
914	178	64881	0.718	286	232		99.8999	-0.69156	1.23276	100
916	178	64881	0.719	286	232		99.8999	-0.55325	1.23276	100
918	178	64881	0.716	286	232		99.8999	-0.96819	1.23276	100
920	178	64881	0.719	286	232		99.8999	-0.55325	1.23276	100
922	178	64881	0.716	286	232		99.8999	-0.96819	1.23276	100
924	179	64881	0.718	286	232		99.8999	-0.69156	1.23276	100
926	180	64881	0.715	286	232		99.8999	-1.1065	1.23276	100
928	180	64881	0.718	286	232		99.8999	-0.69156	1.23276	100
930	181	64881	0.716	286	232		99.8999	-0.96819	1.23276	100
932	182	64881	0.719	286	232		99.8999	-0.55325	1.23276	100
934	182	64881	0.719	286	232		99.8999	-0.55325	1.23276	100
936	182	64881	0.719	286	232		99.8999	-0.55325	1.23276	100
938	184	64881	0.718	286	232		99.8999	-0.69156	1.23276	100
940	184	64881	0.718	286	233		99.8999	-0.69156	1.22747	100
942	185	64881	0.718	286	233		99.8999	-0.69156	1.22747	100
944	186	64881	0.718	286	233		99.8999	-0.69156	1.22747	100
946	186	64881	0.718	286	232		99.8999	-0.69156	1.23276	100
948	186	64881	0.716	286	233		99.8999	-0.96819	1.22747	100
950	187	64881	0.718	286	233		99.8999	-0.69156	1.22747	100
952	188	64881	0.718	286	233		99.8999	-0.69156	1.22747	100
954	189	64881	0.718	286	233		99.8999	-0.69156	1.22747	100
956	188	64881	0.717	286	233		99.8999	-0.82988	1.22747	100
958	189	64881	0.717	286	233		99.8999	-0.82988	1.22747	100
960	189	64881	0.717	286	233		99.8999	-0.82988	1.22747	100
962	192	64881	0.718	286	233		99.8999	-0.69156	1.22747	100
964	192	64881	0.718	286	233		99.8999	-0.69156	1.22747	100
966	192	64946	0.717	286	233		100	-0.82988	1.22747	100
968	193	64946	0.717	286	233		100	-0.82988	1.22747	100
970	193	64881	0.717	286	233		99.8999	-0.82988	1.22747	100
972	192	64881	0.717	286	233		99.8999	-0.82988	1.22747	100
974	194	64881	0.717	286	233		99.8999	-0.82988	1.22747	100
976	195	64946	0.718	286	233		100	-0.69156	1.22747	100
978	196	64946	0.718	286	233		100	-0.69156	1.22747	100
980	196	64946	0.717	286	233		100	-0.82988	1.22747	100
982	197	64946	0.717	286	233		100	-0.82988	1.22747	100
984	197	64946	0.718	286	233		100	-0.69156	1.22747	100
986	198	64946	0.719	286	233		100	-0.55325	1.22747	100
988	199	64881	0.719	286	233		99.8999	-0.55325	1.22747	100
990	198	64881	0.719	286	233		99.8999	-0.55325	1.22747	100
992	199	64946	0.717	286	233		100	-0.82988	1.22747	100
994	201	64946	0.717	286	233		100	-0.82988	1.22747	100
996	201	64881	0.717	286	233		99.8999	-0.82988	1.22747	100
998	201	64881	0.717	286	233		99.8999	-0.82988	1.22747	100
1000	202	64881	0.717	286	233		99.8999	-0.82988	1.22747	100
1002	202	64881	0.717	286	233		99.8999	-0.82988	1.22747	100
1004	203	64946	0.718	286	233		100	-0.69156	1.22747	100
1006	204	64946	0.718	286	233		100	-0.69156	1.22747	100
1008	205	64946	0.718	286	233		100	-0.69156	1.22747	100
1010	207	64946	0.718	286	233		100	-0.69156	1.22747	100
1012	207	64946	0.718	286	233		100	-0.69156	1.22747	100
1014	206	64946	0.72	286	233		100	-0.41494	1.22747	100
1016	207	64946	0.72	286	233		100	-0.41494	1.22747	100
1018	207	64946	0.718	286	233		100	-0.69156	1.22747	100
1020	208	64881	0.718	286	233		99.8999	-0.69156	1.22747	100
1022	208	65142	0.716	287	234		100.302	-0.96819	1.2265	100.35
1024	210	64881	0.716	286	233		99.8999	-0.96819	1.22747	100
1026	211	64881	0.716	286	233		99.8999	-0.96819	1.22747	100
1028	211	64881	0.717	286	233		99.8999	-0.82988	1.22747	100
1030	210	64881	0.717	286	233		99.8999	-0.82988	1.22747	100
1032	211	64881	0.717	286	233		99.8999	-0.82988	1.22747	100
1034	211	64881	0.714	286	233		99.8999	-1.24481	1.22747	100
1036	213	64881	0.716	286	233		99.8999	-0.96819	1.22747	100
1038	214	65012	0.716	286	234		100.102	-0.96819	1.22222	100
1040	214	65012	0.717	286	234		100.102	-0.82988	1.22222	100
1042	216	64946	0.717	286	234		100	-0.82988	1.22222	100
1044	215	64946	0.717	286	234		100	-0.82988	1.22222	100
1046	216	65142	0.717	287	234		100.302	-0.82988	1.2265	100.35
1048	217	65207	0.718	287	234		100.402	-0.69156	1.2265	100.35
1050	217	65207	0.718	287	234		100.402	-0.69156	1.2265	100.35
1052	217	65142	0.719	287	234		100.302	-0.55325	1.2265	100.35
1054	219	64816	0.718	286	234		99.7998	-0.69156	1.22222	100
1056	220	64816	0.717	286	234		99.7998	-0.82988	1.22222	100
1058	220	65077	0.717	287	234		100.202	-0.82988	1.2265	100.35
1060	220	65142	0.717	287	234		100.302	-0.82988	1.2265	100.35
1062	222	65142	0.717	287	234		100.302	-0.82988	1.2265	100.35
1064	223	65142	0.716	287	234		100.302	-0.96819	1.2265	100.35
1066	223	64881	0.713	286	233		99.8999	-1.38313	1.22747	100
1068	223	64881	0.713	286	233		99.8999	-1.38313	1.22747	100
1070	224	64881	0.715	286	233		99.8999	-1.1065	1.22747	100
1072	224	64881	0.717	286	233		99.8999	-0.82988	1.22747	100
1074	224	64881	0.715	286	233		99.8999	-1.1065	1.22747	100
1076	225	64881	0.716	286	233		99.8999	-0.96819	1.22747	100
1078	226	64881	0.714	286	233		99.8999	-1.24481	1.22747	100
1080	227	65077	0.716	287	234		100.202	-0.96819	1.2265	100.35
1082	227	65142	0.715	287	234		100.302	-1.1065	1.2265	100.35
1084	228	65142	0.715	287	234		100.302	-1.1065	1.2265	100.35
1086	229	64946	0.715	286	233		100	-1.1065	1.22747	100
1088	230	64946	0.716	286	233		100	-0.96819	1.22747	100
1090	230	64881	0.716	286	233		99.8999	-0.96819	1.22747	100
1092	232	64881	0.716	286	233		99.8999	-0.96819	1.22747	100
1094	232	64881	0.717	286	233		99.8999	-0.82988	1.22747	100
1096	232	64881	0.716	286	233		99.8999	-0.96819	1.22747	100
1098	233	64881	0.717	286	233		99.8999	-0.82988	1.22747	100
1100	234	64881	0.714	286	233		99.8999	-1.24481	1.22747	100
1102	235	64881	0.714	286	233		99.8999	-1.24481	1.22747	100
1104	235	64881	0.714	286	233		99.8999	-1.24481	1.22747	100
1106	236	64881	0.715	286	233		99.8999	-1.1065	1.22747	100
1108	236	64881	0.715	286	233		99.8999	-1.1065	1.22747	100
1110	238	64881	0.715	286	233		99.8999	-1.1065	1.22747	100
1112	238	64881	0.717	286	233		99.8999	-0.82988	1.22747	100
1114	239	64881	0.717	286	233		99.8999	-0.82988	1.22747	100
1116	240	64946	0.716	286	233		100	-0.96819	1.22747	100
1118	240	64946	0.716	286	233		100	-0.96819	1.22747	100
1120	241	64946	0.716	287	233		100	-0.96819	1.23176	100.35
1122	242	64946	0.717	287	233		100	-0.82988	1.23176	100.35
1124	242	64946	0.717	287	233		100	-0.82988	1.23176	100.35
1126	242	64946	0.718	287	233		100	-0.69156	1.23176	100.35
1128	243	65207	0.716	287	234		100.402	-0.96819	1.2265	100.35
1130	244	65207	0.717	287	234		100.402	-0.82988	1.2265	100.35
1132	244	64946	0.716	287	233		100	-0.96819	1.23176	100.35
1134	246	64946	0.715	286	233		100	-1.1065	1.22747	100
1136	246	64946	0.715	287	233		100	-1.1065	1.23176	100.35
1138	247	64946	0.716	286	233		100	-0.96819	1.22747	100
1140	248	65012	0.717	287	233		100.102	-0.82988	1.23176	100.35
1142	248	64946	0.716	286	233		100	-0.96819	1.22747	100
1144	249	65012	0.717	286	233		100.102	-0.82988	1.22747	100
1146	250	64946	0.719	286	233		100	-0.55325	1.22747	100
1148	251	64946	0.719	286	233		100	-0.55325	1.22747	100
1150	251	64946	0.716	287	233		100	-0.96819	1.23176	100.35
1152	251	64946	0.715	287	233		100	-1.1065	1.23176	100.35
1154	251	65207	0.715	288	234		100.402	-1.1065	1.23077	100.699
1156	252	65207	0.715	288	234		100.402	-1.1065	1.23077	100.699
1158	252	65207	0.717	288	234		100.402	-0.82988	1.23077	100.699
1160	252	65207	0.717	288	234		100.402	-0.82988	1.23077	100.699
1162	252	65012	0.717	287	233		100.102	-0.82988	1.23176	100.35
1164	253	65012	0.718	287	233		100.102	-0.69156	1.23176	100.35
1166	253	65012	0.718	287	233		100.102	-0.69156	1.23176	100.35
1168	254	65012	0.716	287	233		100.102	-0.96819	1.23176	100.35
1170	254	65207	0.716	288	234		100.402	-0.96819	1.23077	100.699
1172	254	64946	0.716	287	233		100	-0.96819	1.23176	100.35
1174	255	64946	0.716	286	233		100	-0.96819	1.22747	100
1176	255	64946	0.716	286	233		100	-0.96819	1.22747	100
1178	255	64946	0.717	286	233		100	-0.82988	1.22747	100
1180	256	64556	0.719	285	231		99.3995	-0.55325	1.23377	99.6504
1182	256	65142	0.717	288	234		100.302	-0.82988	1.23077	100.699
1184	256	65207	0.716	288	234		100.402	-0.96819	1.23077	100.699
1186	257	65207	0.716	288	234		100.402	-0.96819	1.23077	100.699
1188	256	64621	0.721	285	232		99.4996	-0.27663	1.22845	99.6504
1190	257	64621	0.723	285	231		99.4996	0	1.23377	99.6504
1192	258	64361	0.723	284	231		99.0992	0	1.22944	99.3007
1194	258	64426	0.722	284	230		99.1993	-0.13831	1.23478	99.3007
1196	258	64426	0.721	284	230		99.1993	-0.27663	1.23478	99.3007
1198	259	64491	0.722	284	231		99.2994	-0.13831	1.22944	99.3007
1200	259	64621	0.721	285	231		99.4996	-0.27663	1.23377	99.6504
1202	259	64621	0.721	285	231		99.4996	-0.27663	1.23377	99.6504
1204	259	64686	0.721	285	231		99.5997	-0.27663	1.23377	99.6504
1206	260	65012	0.719	287	234		100.102	-0.55325	1.2265	100.35
1208	260	65012	0.719	287	234		100.102	-0.55325	1.2265	100.35
1210	260	65012	0.719	287	233		100.102	-0.55325	1.23176	100.35
1212	261	65012	0.72	287	233		100.102	-0.41494	1.23176	100.35
1214	261	63971	0.726	282	233		98.4988	0.41494	1.2103	98.6014
1216	261	63971	0.726	282	233		98.4988	0.41494	1.2103	98.6014
1218	262	63971	0.726	282	233		98.4988	0.41494	1.2103	98.6014
1220	262	65012	0.72	287	233		100.102	-0.41494	1.23176	100.35
1222	262	65012	0.72	287	233		100.102	-0.41494	1.23176	100.35
1224	262	64296	0.723	284	233		98.9992	0	1.21888	99.3007
1226	263	64296	0.724	284	232		98.9992	0.13831	1.22414	99.3007
1228	264	64296	0.724	284	232		98.9992	0.13831	1.22414	99.3007
1230	264	64361	0.725	284	232		99.0992	0.27663	1.22414	99.3007
1232	264	64361	0.725	284	232		99.0992	0.27663	1.22414	99.3007
1234	265	64361	0.724	284	232		99.0992	0.13831	1.22414	99.3007
1236	265	64361	0.724	284	232		99.0992	0.13831	1.22414	99.3007
1238	265	64361	0.724	284	232		99.0992	0.13831	1.22414	99.3007
1240	266	64361	0.724	284	232		99.0992	0.13831	1.22414	99.3007
1242	266	64361	0.725	284	232		99.0992	0.27663	1.22414	99.3007
1244	266	64361	0.723	284	231		99.0992	0	1.22944	99.3007
1246	267	64361	0.725	284	232		99.0992	0.27663	1.22414	99.3007
1248	267	64361	0.723	284	231		99.0992	0	1.22944	99.3007
1250	267	64361	0.723	284	232		99.0992	0	1.22414	99.3007
1252	267	64881	0.72	286	233		99.8999	-0.41494	1.22747	100
1254	268	64946	0.719	286	233		100	-0.55325	1.22747	100
1256	268	64946	0.719	286	233		100	-0.55325	1.22747	100
1258	268	64946	0.72	286	233		100	-0.41494	1.22747	100
1260	269	64166	0.722	283	230		98.799	-0.13831	1.23043	98.951
1262	269	64166	0.722	283	230		98.799	-0.13831	1.23043	98.951
1264	269	64946	0.72	286	233		100	-0.41494	1.22747	100
1266	270	64946	0.72	286	233		100	-0.41494	1.22747	100
1268	270	64946	0.718	286	233		100	-0.69156	1.22747	100
1270	271	64946	0.721	286	233		100	-0.27663	1.22747	100
1272	271	64946	0.718	286	233		100	-0.69156	1.22747	100
1274	271	64816	0.721	286	232		99.7998	-0.27663	1.23276	100
1276	271	64946	0.718	286	233		100	-0.69156	1.22747	100
1278	272	64816	0.717	286	232		99.7998	-0.82988	1.23276	100
1280	272	64686	0.717	285	232		99.5997	-0.82988	1.22845	99.6504
1282	272	64686	0.718	285	232		99.5997	-0.69156	1.22845	99.6504
1284	272	64816	0.718	286	232		99.7998	-0.69156	1.23276	100
1286	273	64816	0.718	286	232		99.7998	-0.69156	1.23276	100
1288	274	64816	0.718	286	232		99.7998	-0.69156	1.23276	100
1290	274	64816	0.719	286	232		99.7998	-0.55325	1.23276	100
1292	274	64816	0.719	286	232		99.7998	-0.55325	1.23276	100
1294	275	64816	0.719	286	232		99.7998	-0.55325	1.23276	100
1296	275	64816	0.719	286	232		99.7998	-0.55325	1.23276	100
1298	275	64881	0.714	286	232		99.8999	-1.24481	1.23276	100
1300	275	64881	0.714	286	232		99.8999	-1.24481	1.23276	100
1302	276	64881	0.717	286	232		99.8999	-0.82988	1.23276	100
1304	276	64816	0.717	286	232		99.7998	-0.82988	1.23276	100
1306	276	64816	0.716	286	232		99.7998	-0.96819	1.23276	100
1308	277	64816	0.716	286	232		99.7998	-0.96819	1.23276	100
1310	277	64231	0.723	283	232		98.8991	0	1.21983	98.951
1312	278	64166	0.723	283	231		98.799	0	1.22511	98.951
1314	278	64231	0.721	283	230		98.8991	-0.27663	1.23043	98.951
1316	278	64231	0.721	283	230		98.8991	-0.27663	1.23043	98.951
1318	279	64231	0.721	283	230		98.8991	-0.27663	1.23043	98.951
1320	279	64231	0.72	283	230		98.8991	-0.41494	1.23043	98.951
1322	279	64231	0.72	283	230		98.8991	-0.41494	1.23043	98.951
1324	279	64816	0.72	286	232		99.7998	-0.41494	1.23276	100
1326	280	64816	0.721	286	232		99.7998	-0.27663	1.23276	100
1328	280	64751	0.721	286	232		99.6997	-0.27663	1.23276	100
1330	281	64101	0.723	283	232		98.6989	0	1.21983	98.951
1332	281	64751	0.719	286	232		99.6997	-0.55325	1.23276	100
1334	281	64101	0.722	283	232		98.6989	-0.13831	1.21983	98.951
1336	282	64816	0.717	286	232		99.7998	-0.82988	1.23276	100
1338	282	64101	0.722	283	232		98.6989	-0.13831	1.21983	98.951
1340	282	64816	0.717	286	232		99.7998	-0.82988	1.23276	100
1342	283	64816	0.717	286	232		99.7998	-0.82988	1.23276	100
1344	283	64816	0.717	286	232		99.7998	-0.82988	1.23276	100
1346	283	64361	0.718	284	232		99.0992	-0.69156	1.22414	99.3007
1348	284	64361	0.718	284	232		99.0992	-0.69156	1.22414	99.3007
1350	284	64101	0.723	283	232		98.6989	0	1.21983	98.951
1352	284	64816	0.718	286	232		99.7998	-0.69156	1.23276	100
1354	284	64751	0.718	285	232		99.6997	-0.69156	1.22845	99.6504
1356	285	64751	0.715	285	232		99.6997	-1.1065	1.22845	99.6504
1358	286	64751	0.715	285	232		99.6997	-1.1065	1.22845	99.6504
1360	286	64816	0.717	285	233		99.7998	-0.82988	1.22318	99.6504
1362	286	64881	0.717	286	232		99.8999	-0.82988	1.23276	100
1364	286	64881	0.716	286	233		99.8999	-0.96819	1.22747	100
1366	287	65077	0.716	287	234		100.202	-0.96819	1.2265	100.35
1368	287	65077	0.716	287	234		100.202	-0.96819	1.2265	100.35
1370	288	65207	0.716	287	234		100.402	-0.96819	1.2265	100.35
1372	288	65207	0.713	287	234		100.402	-1.38313	1.2265	100.35
1374	288	65207	0.713	287	234		100.402	-1.38313	1.2265	100.35
1376	288	65207	0.715	287	234		100.402	-1.1065	1.2265	100.35
1378	289	65207	0.717	287	234		100.402	-0.82988	1.2265	100.35
1380	289	65077	0.717	287	234		100.202	-0.82988	1.2265	100.35
1382	289	65142	0.713	287	234		100.302	-1.38313	1.2265	100.35
1384	290	65077	0.713	287	234		100.202	-1.38313	1.2265	100.35
1386	290	65142	0.713	287	234		100.302	-1.38313	1.2265	100.35
1388	291	65142	0.715	287	234		100.302	-1.1065	1.2265	100.35
1390	291	65142	0.715	287	234		100.302	-1.1065	1.2265	100.35
1392	291	65142	0.716	287	234		100.302	-0.96819	1.2265	100.35
1394	292	64946	0.715	286	233		100	-1.1065	1.22747	100
1396	292	64946	0.716	286	233		100	-0.96819	1.22747	100
1398	292	64946	0.715	286	233		100	-1.1065	1.22747	100
1400	293	65207	0.715	287	233		100.402	-1.1065	1.23176	100.35
1402	293	65207	0.715	287	233		100.402	-1.1065	1.23176	100.35
1404	293	65207	0.714	287	234		100.402	-1.24481	1.2265	100.35
1406	294	65207	0.715	287	234		100.402	-1.1065	1.2265	100.35
1408	294	65207	0.716	287	234		100.402	-0.96819	1.2265	100.35
1410	294	65207	0.716	287	234		100.402	-0.96819	1.2265	100.35
1412	295	65207	0.713	287	234		100.402	-1.38313	1.2265	100.35
1414	295	65207	0.713	287	234		100.402	-1.38313	1.2265	100.35
1416	295	65207	0.714	287	234		100.402	-1.24481	1.2265	100.35
1418	295	65207	0.715	287	234		100.402	-1.1065	1.2265	100.35
1420	296	65207	0.716	287	234		100.402	-0.96819	1.2265	100.35
1422	297	65207	0.716	287	234		100.402	-0.96819	1.2265	100.35
1424	297	65207	0.718	287	234		100.402	-0.69156	1.2265	100.35
1426	297	65207	0.713	287	234		100.402	-1.38313	1.2265	100.35
1428	298	65207	0.718	287	234		100.402	-0.69156	1.2265	100.35
1430	298	65012	0.717	286	233		100.102	-0.82988	1.22747	100
1432	298	65012	0.717	286	233		100.102	-0.82988	1.22747	100
1434	299	65012	0.717	286	233		100.102	-0.82988	1.22747	100
1436	299	65012	0.719	286	233		100.102	-0.55325	1.22747	100
1438	299	65012	0.719	286	233		100.102	-0.55325	1.22747	100
1440	300	65142	0.718	287	234		100.302	-0.69156	1.2265	100.35
1442	300	65207	0.718	287	234		100.402	-0.69156	1.2265	100.35
1444	300	65207	0.718	287	234		100.402	-0.69156	1.2265	100.35
1446	300	65207	0.718	287	234		100.402	-0.69156	1.2265	100.35
1448	301	65207	0.718	287	234		100.402	-0.69156	1.2265	100.35
1450	301	65272	0.718	287	234		100.502	-0.69156	1.2265	100.35
1452	301	65272	0.718	287	234		100.502	-0.69156	1.2265	100.35
1454	302	65272	0.72	287	234		100.502	-0.41494	1.2265	100.35
1456	302	65207	0.72	287	234		100.402	-0.41494	1.2265	100.35
1458	302	65207	0.717	287	234		100.402	-0.82988	1.2265	100.35
1460	303	65207	0.717	287	234		100.402	-0.82988	1.2265	100.35
1462	303	65207	0.717	287	234		100.402	-0.82988	1.2265	100.35
1464	303	65207	0.717	287	234		100.402	-0.82988	1.2265	100.35
1466	304	65272	0.716	287	234		100.502	-0.96819	1.2265	100.35
1468	304	65272	0.715	287	234		100.502	-1.1065	1.2265	100.35
1470	305	65272	0.715	287	234		100.502	-1.1065	1.2265	100.35
1472	305	65272	0.716	287	234		100.502	-0.96819	1.2265	100.35
1474	305	65207	0.718	287	234		100.402	-0.69156	1.2265	100.35
1476	306	65272	0.718	287	234		100.502	-0.69156	1.2265	100.35
1478	306	65272	0.718	287	234		100.502	-0.69156	1.2265	100.35
1480	306	65272	0.716	287	234		100.502	-0.96819	1.2265	100.35
1482	307	65272	0.717	287	234		100.502	-0.82988	1.2265	100.35
1484	307	65272	0.716	287	234		100.502	-0.96819	1.2265	100.35
1486	307	65207	0.716	287	234		100.402	-0.96819	1.2265	100.35
1488	308	65207	0.716	287	234		100.402	-0.96819	1.2265	100.35
1490	308	65207	0.717	287	234		100.402	-0.82988	1.2265	100.35
1492	309	65272	0.717	287	234		100.502	-0.82988	1.2265	100.35
1494	308	65272	0.716	287	234		100.502	-0.96819	1.2265	100.35
1496	309	65142	0.715	287	234		100.302	-1.1065	1.2265	100.35
1498	309	65142	0.716	287	234		100.302	-0.96819	1.2265	100.35
1500	310	65142	0.717	287	234		100.302	-0.82988	1.2265	100.35
1502	310	65207	0.717	287	234		100.402	-0.82988	1.2265	100.35
1504	311	65207	0.716	287	234		100.402	-0.96819	1.2265	100.35
1506	311	65207	0.716	287	234		100.402	-0.96819	1.2265	100.35
1508	311	65207	0.716	287	234		100.402	-0.96819	1.2265	100.35
1510	312	65142	0.718	287	234		100.302	-0.69156	1.2265	100.35
1512	312	65207	0.718	287	234		100.402	-0.69156	1.2265	100.35
1514	312	65272	0.718	287	234		100.502	-0.69156	1.2265	100.35
1516	313	65272	0.718	287	234		100.502	-0.69156	1.2265	100.35
1518	313	65272	0.718	287	234		100.502	-0.69156	1.2265	100.35
1520	313	65272	0.718	287	234		100.502	-0.69156	1.2265	100.35
1522	314	65207	0.717	287	234		100.402	-0.82988	1.2265	100.35
1524	314	65207	0.717	287	234		100.402	-0.82988	1.2265	100.35
1526	314	65207	0.717	287	234		100.402	-0.82988	1.2265	100.35
1528	315	65207	0.718	287	234		100.402	-0.69156	1.2265	100.35
1530	315	65077	0.719	286	234		100.202	-0.55325	1.22222	100
1532	315	65077	0.719	286	234		100.202	-0.55325	1.22222	100
1534	316	65272	0.718	287	234		100.502	-0.69156	1.2265	100.35
1536	316	65272	0.718	287	234		100.502	-0.69156	1.2265	100.35
1538	317	65142	0.718	287	234		100.302	-0.69156	1.2265	100.35
1540	316	65142	0.718	287	234		100.302	-0.69156	1.2265	100.35
1542	317	65272	0.718	288	236		100.502	-0.69156	1.22034	100.699
1544	317	65272	0.718	288	236		100.502	-0.69156	1.22034	100.699
1546	318	65272	0.72	288	236		100.502	-0.41494	1.22034	100.699
1548	318	65272	0.72	288	236		100.502	-0.41494	1.22034	100.699
1550	318	65272	0.718	288	236		100.502	-0.69156	1.22034	100.699
1552	319	65337	0.717	288	236		100.602	-0.82988	1.22034	100.699
1554	319	65272	0.717	288	236		100.502	-0.82988	1.22034	100.699
1556	319	65337	0.717	288	234		100.602	-0.82988	1.23077	100.699
1558	320	65272	0.718	288	234		100.502	-0.69156	1.23077	100.699
1560	319	65272	0.721	288	234		100.502	-0.27663	1.23077	100.699
1562	320	64946	0.721	286	234		100	-0.27663	1.22222	100
1564	321	64946	0.722	286	234		100	-0.13831	1.22222	100
1566	321	64946	0.718	286	234		100	-0.69156	1.22222	100
1568	322	64946	0.722	286	234		100	-0.13831	1.22222	100
1570	322	64881	0.722	286	231		99.8999	-0.13831	1.2381	100
1572	322	64881	0.722	286	231		99.8999	-0.13831	1.2381	100
1574	323	64881	0.722	286	231		99.8999	-0.13831	1.2381	100
1576	323	65272	0.718	287	234		100.502	-0.69156	1.2265	100.35
1578	323	65272	0.717	287	234		100.502	-0.82988	1.2265	100.35
1580	323	65272	0.716	287	234		100.502	-0.96819	1.2265	100.35
1582	324	65272	0.717	288	232		100.502	-0.82988	1.24138	100.699
1584	324	65272	0.718	287	232		100.502	-0.69156	1.23707	100.35
1586	325	65337	0.722	287	247		100.602	-0.13831	1.16194	100.35
1588	325	65337	0.722	287	247		100.602	-0.13831	1.16194	100.35
1590	325	65337	0.721	287	247		100.602	-0.27663	1.16194	100.35
1592	326	65337	0.721	287	247		100.602	-0.27663	1.16194	100.35
1594	326	65272	0.719	287	238		100.502	-0.55325	1.20588	100.35
1596	326	65272	0.719	287	238		100.502	-0.55325	1.20588	100.35
1598	327	65272	0.713	287	247		100.502	-1.38313	1.16194	100.35
1600	327	65337	0.711	287	248		100.602	-1.65975	1.15726	100.35
1602	328	65337	0.711	287	248		100.602	-1.65975	1.15726	100.35
1604	328	65337	0.711	287	248		100.602	-1.65975	1.15726	100.35
1606	328	65337	0.712	287	248		100.602	-1.52144	1.15726	100.35
1608	328	65337	0.712	287	248		100.602	-1.52144	1.15726	100.35
1610	329	65402	0.712	287	248		100.702	-1.52144	1.15726	100.35
1612	329	65402	0.712	287	248		100.702	-1.52144	1.15726	100.35
1614	329	65337	0.712	287	247		100.602	-1.52144	1.16194	100.35
1616	329	65012	0.721	287	234		100.102	-0.27663	1.2265	100.35
1618	330	65012	0.721	287	234		100.102	-0.27663	1.2265	100.35
1620	330	65012	0.72	287	239		100.102	-0.41494	1.20084	100.35
1622	331	65402	0.711	288	247		100.702	-1.65975	1.16599	100.699
1624	331	65467	0.71	288	252		100.802	-1.79806	1.14286	100.699
1626	331	65467	0.71	288	252		100.802	-1.79806	1.14286	100.699
1628	332	65337	0.71	288	247		100.602	-1.79806	1.16599	100.699
1630	332	65337	0.71	288	247		100.602	-1.79806	1.16599	100.699
1632	333	65467	0.71	288	251		100.802	-1.79806	1.14741	100.699
1634	333	65467	0.711	288	251		100.802	-1.65975	1.14741	100.699
1636	334	65467	0.711	288	252		100.802	-1.65975	1.14286	100.699
1638	334	65467	0.712	288	248		100.802	-1.52144	1.16129	100.699
1640	334	65207	0.717	287	236		100.402	-0.82988	1.2161	100.35
1642	335	65207	0.718	287	234		100.402	-0.69156	1.2265	100.35
1644	335	65207	0.718	287	234		100.402	-0.69156	1.2265	100.35
1646	335	65142	0.719	287	233		100.302	-0.55325	1.23176	100.35
1648	336	65207	0.719	287	234		100.402	-0.55325	1.2265	100.35
1650	336	65142	0.724	287	247		100.302	0.13831	1.16194	100.35
1652	337	65207	0.725	287	247		100.402	0.27663	1.16194	100.35
1654	337	65402	0.727	287	247		100.702	0.55325	1.16194	100.35
1656	337	65402	0.727	287	247		100.702	0.55325	1.16194	100.35
1658	337	65467	0.727	288	248		100.802	0.55325	1.16129	100.699
1660	338	65467	0.725	288	248		100.802	0.27663	1.16129	100.699
1662	338	65467	0.726	288	248		100.802	0.41494	1.16129	100.699
1664	339	65467	0.725	288	248		100.802	0.27663	1.16129	100.699
1666	339	65402	0.724	288	248		100.702	0.13831	1.16129	100.699
1668	339	65402	0.722	288	247		100.702	-0.13831	1.16599	100.699
1670	339	65402	0.722	288	248		100.702	-0.13831	1.16129	100.699
1672	340	65402	0.722	288	248		100.702	-0.13831	1.16129	100.699
1674	340	65402	0.723	288	248		100.702	0	1.16129	100.699
1676	341	65467	0.726	288	248		100.802	0.41494	1.16129	100.699
1678	341	65402	0.724	288	248		100.702	0.13831	1.16129	100.699
1680	341	65402	0.724	288	248		100.702	0.13831	1.16129	100.699
1682	342	65337	0.722	288	248		100.602	-0.13831	1.16129	100.699
1684	342	65337	0.722	288	248		100.602	-0.13831	1.16129	100.699
1686	342	65337	0.723	288	248		100.602	0	1.16129	100.699
1688	343	65207	0.723	287	247		100.402	0	1.16194	100.35
1690	343	65207	0.723	287	247		100.402	0	1.16194	100.35
1692	343	65207	0.723	287	247		100.402	0	1.16194	100.35
1694	343	65207	0.723	287	247		100.402	0	1.16194	100.35
1696	344	65207	0.725	287	247		100.402	0.27663	1.16194	100.35
1698	344	65272	0.725	287	247		100.502	0.27663	1.16194	100.35
1700	345	65272	0.725	287	247		100.502	0.27663	1.16194	100.35
1702	345	65207	0.727	287	246		100.402	0.55325	1.16667	100.35
1704	346	65207	0.727	287	246		100.402	0.55325	1.16667	100.35
1706	346	65337	0.727	287	247		100.602	0.55325	1.16194	100.35
1708	347	65337	0.726	287	247		100.602	0.41494	1.16194	100.35
1710	347	65337	0.725	287	250		100.602	0.27663	1.148	100.35
1712	347	65337	0.725	287	250		100.602	0.27663	1.148	100.35
1714	348	65467	0.723	288	251		100.802	0	1.14741	100.699
1716	348	65467	0.723	288	252		100.802	0	1.14286	100.699
1718	348	65467	0.723	288	252		100.802	0	1.14286	100.699
1720	348	65402	0.723	288	252		100.702	0	1.14286	100.699
1722	349	65402	0.723	288	251		100.702	0	1.14741	100.699
1724	349	65402	0.723	288	251		100.702	0	1.14741	100.699
1726	349	65402	0.723	288	251		100.702	0	1.14741	100.699
1728	349	65402	0.723	288	251		100.702	0	1.14741	100.699
1730	350	65402	0.723	288	251		100.702	0	1.14741	100.699
1732	350	65337	0.725	288	248		100.602	0.27663	1.16129	100.699
1734	351	65337	0.725	288	247		100.602	0.27663	1.16599	100.699
1736	351	65337	0.725	288	247		100.602	0.27663	1.16599	100.699
1738	351	65337	0.725	288	248		100.602	0.27663	1.16129	100.699
1740	352	65337	0.72	288	251		100.602	-0.41494	1.14741	100.699
1742	353	65337	0.724	288	248		100.602	0.13831	1.16129	100.699
1744	352	65337	0.724	288	248		100.602	0.13831	1.16129	100.699
1746	353	65402	0.724	288	248		100.702	0.13831	1.16129	100.699
1748	353	65402	0.725	288	248		100.702	0.27663	1.16129	100.699
1750	354	65402	0.725	288	248		100.702	0.27663	1.16129	100.699
1752	354	65402	0.725	288	248		100.702	0.27663	1.16129	100.699
1754	354	65402	0.724	288	248		100.702	0.13831	1.16129	100.699
1756	355	65402	0.723	288	250		100.702	0	1.152	100.699
1758	356	65402	0.722	288	248		100.702	-0.13831	1.16129	100.699
1760	355	65402	0.721	288	251		100.702	-0.27663	1.14741	100.699
1762	356	65402	0.719	288	251		100.702	-0.55325	1.14741	100.699
1764	356	65402	0.719	288	251		100.702	-0.55325	1.14741	100.699
1766	356	65402	0.719	288	249		100.702	-0.55325	1.15663	100.699
1768	357	65337	0.72	288	249		100.602	-0.41494	1.15663	100.699
1770	357	65337	0.72	288	251		100.602	-0.41494	1.14741	100.699
1772	357	65337	0.72	288	251		100.602	-0.41494	1.14741	100.699
1774	358	65337	0.725	288	251		100.602	0.27663	1.14741	100.699
1776	358	65467	0.725	288	249		100.802	0.27663	1.15663	100.699
1778	358	65467	0.727	288	249		100.802	0.55325	1.15663	100.699
1780	358	65337	0.727	287	247		100.602	0.55325	1.16194	100.35
1782	359	65337	0.727	287	247		100.602	0.55325	1.16194	100.35
1784	359	65337	0.727	287	247		100.602	0.55325	1.16194	100.35
1786	360	65337	0.724	287	247		100.602	0.13831	1.16194	100.35
1788	361	65337	0.725	287	247		100.602	0.27663	1.16194	100.35
1790	361	65337	0.725	287	247		100.602	0.27663	1.16194	100.35
1792	361	65337	0.727	287	247		100.602	0.55325	1.16194	100.35
1794	361	65337	0.727	287	247		100.602	0.55325	1.16194	100.35
1796	362	65337	0.726	287	247		100.602	0.41494	1.16194	100.35
1798	362	65467	0.724	288	251		100.802	0.13831	1.14741	100.699
1800	362	65402	0.724	288	251		100.702	0.13831	1.14741	100.699
1802	363	65467	0.724	288	251		100.802	0.13831	1.14741	100.699
1804	363	65467	0.723	288	251		100.802	0	1.14741	100.699
1806	364	65467	0.722	288	251		100.802	-0.13831	1.14741	100.699
1808	364	65402	0.722	288	251		100.702	-0.13831	1.14741	100.699
1810	364	65402	0.722	288	251		100.702	-0.13831	1.14741	100.699
1812	365	65402	0.724	288	251		100.702	0.13831	1.14741	100.699
1814	365	65402	0.721	288	251		100.702	-0.27663	1.14741	100.699
1816	365	65402	0.723	288	251		100.702	0	1.14741	100.699
1818	365	65402	0.721	288	251		100.702	-0.27663	1.14741	100.699
1820	366	65402	0.723	288	251		100.702	0	1.14741	100.699
1822	366	65402	0.723	288	251		100.702	0	1.14741	100.699
1824	367	65402	0.725	288	251		100.702	0.27663	1.14741	100.699
1826	367	65337	0.724	287	247		100.602	0.13831	1.16194	100.35
1828	368	65337	0.725	287	247		100.602	0.27663	1.16194	100.35
1830	368	65337	0.724	287	247		100.602	0.13831	1.16194	100.35
1832	368	65402	0.723	288	251		100.702	0	1.14741	100.699
1834	368	65467	0.723	288	251		100.802	0	1.14741	100.699
1836	369	65402	0.724	288	251		100.702	0.13831	1.14741	100.699
1838	369	65467	0.724	288	251		100.802	0.13831	1.14741	100.699
1840	369	65467	0.724	288	251		100.802	0.13831	1.14741	100.699
1842	370	65467	0.724	288	251		100.802	0.13831	1.14741	100.699
1844	370	65337	0.727	287	247		100.602	0.55325	1.16194	100.35
1846	371	65337	0.729	287	247		100.602	0.82988	1.16194	100.35
1848	371	65337	0.727	287	247		100.602	0.55325	1.16194	100.35
1850	372	65337	0.726	287	247		100.602	0.41494	1.16194	100.35
1852	372	65337	0.724	287	247		100.602	0.13831	1.16194	100.35
1854	372	65337	0.726	287	247		100.602	0.41494	1.16194	100.35
1856	372	65337	0.725	287	247		100.602	0.27663	1.16194	100.35
1858	373	65337	0.725	287	247		100.602	0.27663	1.16194	100.35
1860	373	65337	0.724	287	247		100.602	0.13831	1.16194	100.35
1862	373	65402	0.724	287	247		100.702	0.13831	1.16194	100.35
1864	374	65402	0.723	287	247		100.702	0	1.16194	100.35
1866	374	65402	0.72	287	247		100.702	-0.41494	1.16194	100.35
1868	374	65337	0.718	287	247		100.602	-0.69156	1.16194	100.35
1870	375	65337	0.719	287	247		100.602	-0.55325	1.16194	100.35
1872	375	65337	0.717	287	247		100.602	-0.82988	1.16194	100.35
1874	375	65337	0.717	287	247		100.602	-0.82988	1.16194	100.35
1876	376	65337	0.717	287	247		100.602	-0.82988	1.16194	100.35
1878	376	65337	0.718	287	247		100.602	-0.69156	1.16194	100.35
1880	376	65337	0.718	287	247		100.602	-0.69156	1.16194	100.35
1882	377	65337	0.718	287	247		100.602	-0.69156	1.16194	100.35
1884	377	65272	0.717	287	247		100.502	-0.82988	1.16194	100.35
1886	377	65272	0.717	287	247		100.502	-0.82988	1.16194	100.35
1888	378	65272	0.717	287	247		100.502	-0.82988	1.16194	100.35
1890	378	65272	0.717	287	247		100.502	-0.82988	1.16194	100.35
1892	378	65272	0.717	287	247		100.502	-0.82988	1.16194	100.35
1894	379	65337	0.719	287	247		100.602	-0.55325	1.16194	100.35
1896	379	65272	0.719	287	247		100.502	-0.55325	1.16194	100.35
1898	379	65272	0.719	287	247		100.502	-0.55325	1.16194	100.35
1900	380	65272	0.719	287	247		100.502	-0.55325	1.16194	100.35
1902	380	65272	0.719	287	247		100.502	-0.55325	1.16194	100.35
1904	381	65337	0.72	287	247		100.602	-0.41494	1.16194	100.35
1906	381	65337	0.719	287	247		100.602	-0.55325	1.16194	100.35
1908	381	65337	0.719	287	247		100.602	-0.55325	1.16194	100.35
1910	381	65337	0.718	287	247		100.602	-0.69156	1.16194	100.35
1912	382	65337	0.718	287	247		100.602	-0.69156	1.16194	100.35
1914	382	65337	0.718	287	247		100.602	-0.69156	1.16194	100.35
1916	383	65337	0.718	287	247		100.602	-0.69156	1.16194	100.35
1918	383	65272	0.716	287	247		100.502	-0.96819	1.16194	100.35
1920	384	65272	0.716	287	247		100.502	-0.96819	1.16194	100.35
1922	384	65337	0.716	287	247		100.602	-0.96819	1.16194	100.35
1924	384	65337	0.717	287	247		100.602	-0.82988	1.16194	100.35
1926	385	65337	0.714	287	247		100.602	-1.24481	1.16194	100.35
1928	385	65402	0.716	287	247		100.702	-0.96819	1.16194	100.35
1930	386	65402	0.713	287	247		100.702	-1.38313	1.16194	100.35
1932	386	65337	0.716	287	247		100.602	-0.96819	1.16194	100.35
1934	386	65337	0.717	287	247		100.602	-0.82988	1.16194	100.35
1936	387	65337	0.717	287	247		100.602	-0.82988	1.16194	100.35
1938	387	65337	0.716	287	247		100.602	-0.96819	1.16194	100.35
1940	387	65337	0.716	287	247		100.602	-0.96819	1.16194	100.35
1942	387	65337	0.716	287	247		100.602	-0.96819	1.16194	100.35
1944	388	65402	0.716	287	247		100.702	-0.96819	1.16194	100.35
1946	388	65402	0.716	287	247		100.702	-0.96819	1.16194	100.35
1948	389	65337	0.715	287	247		100.602	-1.1065	1.16194	100.35
1950	389	65337	0.715	287	247		100.602	-1.1065	1.16194	100.35
1952	389	65337	0.715	287	247		100.602	-1.1065	1.16194	100.35
1954	390	65402	0.718	287	247		100.702	-0.69156	1.16194	100.35
1956	390	65337	0.717	287	247		100.602	-0.82988	1.16194	100.35
1958	390	65337	0.717	287	247		100.602	-0.82988	1.16194	100.35
1960	391	65337	0.717	287	247		100.602	-0.82988	1.16194	100.35
1962	391	65402	0.716	287	247		100.702	-0.96819	1.16194	100.35
1964	392	65402	0.718	287	247		100.702	-0.69156	1.16194	100.35
1966	392	65337	0.716	287	247		100.602	-0.96819	1.16194	100.35
1968	392	65337	0.716	287	247		100.602	-0.96819	1.16194	100.35
1970	393	65337	0.715	287	247		100.602	-1.1065	1.16194	100.35
1972	393	65337	0.716	287	247		100.602	-0.96819	1.16194	100.35
1974	393	65337	0.714	287	247		100.602	-1.24481	1.16194	100.35
1976	393	65337	0.715	287	247		100.602	-1.1065	1.16194	100.35
1978	394	65337	0.715	287	247		100.602	-1.1065	1.16194	100.35
1980	394	65337	0.715	287	247		100.602	-1.1065	1.16194	100.35
1982	395	65337	0.716	287	247		100.602	-0.96819	1.16194	100.35
1984	395	65337	0.717	287	247		100.602	-0.82988	1.16194	100.35
1986	395	65337	0.718	287	247		100.602	-0.69156	1.16194	100.35
1988	396	65402	0.717	287	247		100.702	-0.82988	1.16194	100.35
1990	396	65402	0.715	287	247		100.702	-1.1065	1.16194	100.35
1992	396	65402	0.715	287	247		100.702	-1.1065	1.16194	100.35
1994	397	65402	0.715	287	247		100.702	-1.1065	1.16194	100.35
1996	397	65402	0.725	287	247		100.702	0.27663	1.16194	100.35
1998	397	65467	0.726	288	247		100.802	0.41494	1.16599	100.699
2000	398	65467	0.726	288	247		100.802	0.41494	1.16599	100.699
2002	398	65467	0.727	288	247		100.802	0.55325	1.16599	100.699
2004	398	65467	0.725	288	247		100.802	0.27663	1.16599	100.699
2006	399	65402	0.721	288	232		100.702	-0.27663	1.24138	100.699
2008	399	65402	0.721	288	232		100.702	-0.27663	1.24138	100.699
2010	400	65402	0.721	288	232		100.702	-0.27663	1.24138	100.699
2012	400	65402	0.72	288	232		100.702	-0.41494	1.24138	100.699
2014	400	65402	0.72	288	232		100.702	-0.41494	1.24138	100.699
2016	401	65402	0.722	288	232		100.702	-0.13831	1.24138	100.699
2018	401	65402	0.722	288	232		100.702	-0.13831	1.24138	100.699
2020	401	65402	0.722	288	232		100.702	-0.13831	1.24138	100.699
2022	402	65337	0.72	288	232		100.602	-0.41494	1.24138	100.699
2024	402	65337	0.72	288	232		100.602	-0.41494	1.24138	100.699
2026	403	65337	0.72	288	232		100.602	-0.41494	1.24138	100.699
2028	403	65337	0.72	288	232		100.602	-0.41494	1.24138	100.699
2030	403	65337	0.721	288	232		100.602	-0.27663	1.24138	100.699
2032	403	65337	0.72	287	232		100.602	-0.41494	1.23707	100.35
2034	404	65337	0.72	287	232		100.602	-0.41494	1.23707	100.35
2036	404	65272	0.72	287	232		100.502	-0.41494	1.23707	100.35
2038	405	65272	0.719	287	232		100.502	-0.55325	1.23707	100.35
2040	405	65272	0.717	287	232		100.502	-0.82988	1.23707	100.35
2042	405	65272	0.715	287	232		100.502	-1.1065	1.23707	100.35
2044	406	65272	0.715	287	232		100.502	-1.1065	1.23707	100.35
2046	406	65272	0.713	287	232		100.502	-1.38313	1.23707	100.35
2048	406	65272	0.714	287	232		100.502	-1.24481	1.23707	100.35
2050	407	65272	0.714	287	232		100.502	-1.24481	1.23707	100.35
2052	407	65272	0.716	287	232		100.502	-0.96819	1.23707	100.35
2054	408	65272	0.716	287	232		100.502	-0.96819	1.23707	100.35
2056	408	65337	0.719	287	232		100.602	-0.55325	1.23707	100.35
2058	408	65337	0.719	287	232		100.602	-0.55325	1.23707	100.35
2060	408	65337	0.719	287	232		100.602	-0.55325	1.23707	100.35
2062	409	65337	0.719	287	232		100.602	-0.55325	1.23707	100.35
2064	409	65402	0.72	288	232		100.702	-0.41494	1.24138	100.699
2066	410	65402	0.72	288	232		100.702	-0.41494	1.24138	100.699
2068	410	65402	0.72	288	232		100.702	-0.41494	1.24138	100.699
2070	410	65467	0.72	288	232		100.802	-0.41494	1.24138	100.699
2072	410	65467	0.72	288	232		100.802	-0.41494	1.24138	100.699
2074	411	65402	0.72	288	232		100.702	-0.41494	1.24138	100.699
2076	411	65402	0.719	288	232		100.702	-0.55325	1.24138	100.699
2078	412	65402	0.719	288	232		100.702	-0.55325	1.24138	100.699
2080	412	65402	0.721	288	232		100.702	-0.27663	1.24138	100.699
2082	412	65337	0.721	287	232		100.602	-0.27663	1.23707	100.35
2084	413	65337	0.716	288	232		100.602	-0.96819	1.24138	100.699
2086	413	65337	0.716	288	232		100.602	-0.96819	1.24138	100.699
2088	413	65337	0.716	288	232		100.602	-0.96819	1.24138	100.699
2090	413	65337	0.717	287	232		100.602	-0.82988	1.23707	100.35
2092	414	65337	0.716	287	232		100.602	-0.96819	1.23707	100.35
2094	415	65337	0.716	287	232		100.602	-0.96819	1.23707	100.35
2096	415	65337	0.716	287	232		100.602	-0.96819	1.23707	100.35
2098	415	65402	0.718	288	232		100.702	-0.69156	1.24138	100.699
2100	415	65402	0.718	288	232		100.702	-0.69156	1.24138	100.699
2102	416	65402	0.716	288	232		100.702	-0.96819	1.24138	100.699
2104	416	65402	0.716	288	232		100.702	-0.96819	1.24138	100.699
2106	417	65402	0.719	288	232		100.702	-0.55325	1.24138	100.699
2108	417	65467	0.719	288	232		100.802	-0.55325	1.24138	100.699
2110	417	65467	0.719	288	232		100.802	-0.55325	1.24138	100.699
2112	418	65402	0.718	288	232		100.702	-0.69156	1.24138	100.699
2114	418	65402	0.719	288	232		100.702	-0.55325	1.24138	100.699
2116	418	65402	0.719	288	232		100.702	-0.55325	1.24138	100.699
2118	419	65337	0.719	288	232		100.602	-0.55325	1.24138	100.699
2120	419	65337	0.719	288	232		100.602	-0.55325	1.24138	100.699
2122	420	65402	0.719	288	232		100.702	-0.55325	1.24138	100.699
2124	420	65402	0.718	288	232		100.702	-0.69156	1.24138	100.699
2126	420	65337	0.717	287	232		100.602	-0.82988	1.23707	100.35
2128	421	65337	0.717	287	232		100.602	-0.82988	1.23707	100.35
2130	421	65337	0.718	288	232		100.602	-0.69156	1.24138	100.699
2132	421	65337	0.718	288	232		100.602	-0.69156	1.24138	100.699
2134	422	65402	0.718	288	232		100.702	-0.69156	1.24138	100.699
2136	422	65402	0.717	288	232		100.702	-0.82988	1.24138	100.699
2138	422	65402	0.718	288	232		100.702	-0.69156	1.24138	100.699
2140	423	65402	0.718	288	233		100.702	-0.69156	1.23605	100.699
2142	423	65402	0.718	288	233		100.702	-0.69156	1.23605	100.699
2144	424	65402	0.718	288	233		100.702	-0.69156	1.23605	100.699
2146	424	65402	0.718	288	233		100.702	-0.69156	1.23605	100.699
2148	424	65402	0.717	288	233		100.702	-0.82988	1.23605	100.699
2150	424	65402	0.717	288	233		100.702	-0.82988	1.23605	100.699
2152	425	65402	0.716	288	233		100.702	-0.96819	1.23605	100.699
2154	425	65402	0.716	288	233		100.702	-0.96819	1.23605	100.699
2156	426	65337	0.716	288	233		100.602	-0.96819	1.23605	100.699
2158	426	65337	0.716	288	233		100.602	-0.96819	1.23605	100.699
2160	426	65402	0.714	288	233		100.702	-1.24481	1.23605	100.699
2162	426	65402	0.714	288	233		100.702	-1.24481	1.23605	100.699
2164	427	65402	0.717	288	232		100.702	-0.82988	1.24138	100.699
2166	427	65402	0.718	288	232		100.702	-0.69156	1.24138	100.699
2168	427	65402	0.718	288	232		100.702	-0.69156	1.24138	100.699
2170	428	65402	0.718	288	232		100.702	-0.69156	1.24138	100.699
2172	428	65337	0.715	288	233		100.602	-1.1065	1.23605	100.699
2174	429	65337	0.715	288	233		100.602	-1.1065	1.23605	100.699
2176	429	65337	0.717	288	233		100.602	-0.82988	1.23605	100.699
2178	430	65402	0.717	288	233		100.702	-0.82988	1.23605	100.699
2180	430	65402	0.717	288	233		100.702	-0.82988	1.23605	100.699
2182	430	65402	0.716	288	233		100.702	-0.96819	1.23605	100.699
2184	430	65402	0.716	288	233		100.702	-0.96819	1.23605	100.699
2186	431	65402	0.714	288	233		100.702	-1.24481	1.23605	100.699
2188	431	65402	0.714	288	233		100.702	-1.24481	1.23605	100.699
2190	431	65402	0.715	288	233		100.702	-1.1065	1.23605	100.699
2192	432	65402	0.718	288	233		100.702	-0.69156	1.23605	100.699
2194	432	65402	0.718	288	233		100.702	-0.69156	1.23605	100.699
2196	433	65402	0.717	288	233		100.702	-0.82988	1.23605	100.699
2198	433	65402	0.717	288	233		100.702	-0.82988	1.23605	100.699
2200	433	65402	0.717	288	233		100.702	-0.82988	1.23605	100.699
2202	434	65402	0.715	288	232		100.702	-1.1065	1.24138	100.699
2204	434	65402	0.715	288	232		100.702	-1.1065	1.24138	100.699
2206	435	65402	0.715	288	232		100.702	-1.1065	1.24138	100.699
2208	435	65402	0.716	288	232		100.702	-0.96819	1.24138	100.699
2210	435	65402	0.716	288	232		100.702	-0.96819	1.24138	100.699
2212	436	65402	0.716	288	233		100.702	-0.96819	1.23605	100.699
2214	436	65402	0.714	288	233		100.702	-1.24481	1.23605	100.699
2216	437	65337	0.714	288	233		100.602	-1.24481	1.23605	100.699
2218	437	65402	0.714	288	233		100.702	-1.24481	1.23605	100.699
2220	437	65402	0.716	288	233		100.702	-0.96819	1.23605	100.699
2222	437	65402	0.72	288	233		100.702	-0.41494	1.23605	100.699
2224	438	65337	0.72	288	233		100.602	-0.41494	1.23605	100.699
2226	438	65337	0.718	288	233		100.602	-0.69156	1.23605	100.699
2228	438	65402	0.716	288	234		100.702	-0.96819	1.23077	100.699
2230	439	65402	0.716	288	234		100.702	-0.96819	1.23077	100.699
2232	439	65402	0.716	288	234		100.702	-0.96819	1.23077	100.699
2234	439	65467	0.718	288	233		100.802	-0.69156	1.23605	100.699
2236	440	65467	0.718	288	234		100.802	-0.69156	1.23077	100.699
2238	440	65467	0.718	288	233		100.802	-0.69156	1.23605	100.699
2240	440	65337	0.717	288	233		100.602	-0.82988	1.23605	100.699
2242	441	65467	0.718	288	233		100.802	-0.69156	1.23605	100.699
2244	441	65467	0.717	288	233		100.802	-0.82988	1.23605	100.699
2246	442	65467	0.716	288	234		100.802	-0.96819	1.23077	100.699
2248	442	65467	0.715	288	234		100.802	-1.1065	1.23077	100.699
2250	442	65467	0.715	288	234		100.802	-1.1065	1.23077	100.699
2252	442	65402	0.715	288	233		100.702	-1.1065	1.23605	100.699
2254	443	65402	0.714	288	233		100.702	-1.24481	1.23605	100.699
2256	444	65402	0.712	288	233		100.702	-1.52144	1.23605	100.699
2258	444	65467	0.713	288	234		100.802	-1.38313	1.23077	100.699
2260	444	65467	0.712	288	234		100.802	-1.52144	1.23077	100.699
2262	444	65467	0.712	288	234		100.802	-1.52144	1.23077	100.699
2264	445	65467	0.712	288	233		100.802	-1.52144	1.23605	100.699
2266	445	65402	0.714	288	233		100.702	-1.24481	1.23605	100.699
2268	446	65467	0.714	288	233		100.802	-1.24481	1.23605	100.699
2270	446	65402	0.714	288	233		100.702	-1.24481	1.23605	100.699
2272	446	65467	0.714	288	233		100.802	-1.24481	1.23605	100.699
2274	447	65402	0.713	288	233		100.702	-1.38313	1.23605	100.699
2276	447	65337	0.713	288	233		100.602	-1.38313	1.23605	100.699
2278	447	65337	0.713	288	233		100.602	-1.38313	1.23605	100.699
2280	448	65337	0.713	288	233		100.602	-1.38313	1.23605	100.699
2282	448	65402	0.713	288	233		100.702	-1.38313	1.23605	100.699
2284	449	65402	0.714	288	233		100.702	-1.24481	1.23605	100.699
2286	449	65402	0.714	288	233		100.702	-1.24481	1.23605	100.699
2288	449	65402	0.714	288	233		100.702	-1.24481	1.23605	100.699
2290	449	65337	0.716	288	233		100.602	-0.96819	1.23605	100.699
2292	450	65337	0.717	288	233		100.602	-0.82988	1.23605	100.699
2294	450	65467	0.717	288	234		100.802	-0.82988	1.23077	100.699
2296	450	65467	0.716	288	234		100.802	-0.96819	1.23077	100.699
2298	451	65467	0.716	288	234		100.802	-0.96819	1.23077	100.699
2300	451	65467	0.712	288	234		100.802	-1.52144	1.23077	100.699
2302	451	65467	0.711	288	234		100.802	-1.65975	1.23077	100.699
2304	452	65467	0.711	288	234		100.802	-1.65975	1.23077	100.699
2306	452	65467	0.714	288	234		100.802	-1.24481	1.23077	100.699
2308	452	65467	0.714	288	234		100.802	-1.24481	1.23077	100.699
2310	453	65467	0.714	288	234		100.802	-1.24481	1.23077	100.699
2312	453	65467	0.714	288	234		100.802	-1.24481	1.23077	100.699
2314	454	65467	0.713	288	234		100.802	-1.38313	1.23077	100.699
2316	454	65467	0.716	288	234		100.802	-0.96819	1.23077	100.699
2318	454	65467	0.716	288	234		100.802	-0.96819	1.23077	100.699
2320	454	65467	0.716	288	234		100.802	-0.96819	1.23077	100.699
2322	455	65402	0.714	288	236		100.702	-1.24481	1.22034	100.699
2324	455	65402	0.714	288	236		100.702	-1.24481	1.22034	100.699
2326	456	65467	0.716	288	234		100.802	-0.96819	1.23077	100.699
2328	456	65467	0.717	288	234		100.802	-0.82988	1.23077	100.699
2330	456	65532	0.717	288	234		100.902	-0.82988	1.23077	100.699
2332	457	65532	0.717	288	234		100.902	-0.82988	1.23077	100.699
2334	457	65532	0.717	288	234		100.902	-0.82988	1.23077	100.699
2336	457	65532	0.718	288	234		100.902	-0.69156	1.23077	100.699
2338	458	65532	0.717	288	234		100.902	-0.82988	1.23077	100.699
2340	458	65402	0.714	288	234		100.702	-1.24481	1.23077	100.699
2342	458	65467	0.713	288	234		100.802	-1.38313	1.23077	100.699
2344	459	65467	0.713	288	234		100.802	-1.38313	1.23077	100.699
2346	459	65467	0.713	288	234		100.802	-1.38313	1.23077	100.699
2348	459	65467	0.713	288	234		100.802	-1.38313	1.23077	100.699
2350	460	65402	0.713	288	234		100.702	-1.38313	1.23077	100.699
2352	460	65467	0.713	288	234		100.802	-1.38313	1.23077	100.699
2354	461	65402	0.715	288	234		100.702	-1.1065	1.23077	100.699
2356	461	65532	0.716	288	236		100.902	-0.96819	1.22034	100.699
2358	461	65532	0.717	288	236		100.902	-0.82988	1.22034	100.699
2360	462	65532	0.717	288	236		100.902	-0.82988	1.22034	100.699
2362	462	65467	0.715	288	236		100.802	-1.1065	1.22034	100.699
2364	462	65467	0.714	288	236		100.802	-1.24481	1.22034	100.699
2366	463	65402	0.715	288	236		100.702	-1.1065	1.22034	100.699
2368	463	65402	0.714	288	236		100.702	-1.24481	1.22034	100.699
2370	463	65532	0.713	288	234		100.902	-1.38313	1.23077	100.699
2372	464	65532	0.713	288	234		100.902	-1.38313	1.23077	100.699
2374	464	65532	0.713	288	234		100.902	-1.38313	1.23077	100.699
2376	465	65532	0.713	288	234		100.902	-1.38313	1.23077	100.699
2378	465	65402	0.712	288	234		100.702	-1.52144	1.23077	100.699
2380	465	65402	0.713	288	234		100.702	-1.38313	1.23077	100.699
2382	465	65402	0.712	288	236		100.702	-1.52144	1.22034	100.699
2384	466	65402	0.711	288	236		100.702	-1.65975	1.22034	100.699
2386	466	65402	0.711	288	236		100.702	-1.65975	1.22034	100.699
2388	467	65467	0.711	288	236		100.802	-1.65975	1.22034	100.699
2390	467	65532	0.711	288	236		100.902	-1.65975	1.22034	100.699
2392	467	65467	0.711	288	236		100.802	-1.65975	1.22034	100.699
2394	468	65467	0.712	288	234		100.802	-1.52144	1.23077	100.699
2396	468	65402	0.712	288	234		100.702	-1.52144	1.23077	100.699
2398	468	65402	0.711	288	234		100.702	-1.65975	1.23077	100.699
2400	469	65402	0.711	288	234		100.702	-1.65975	1.23077	100.699
2402	469	65402	0.711	288	236		100.702	-1.65975	1.22034	100.699
2404	470	65402	0.711	288	236		100.702	-1.65975	1.22034	100.699
2406	470	65337	0.711	288	236		100.602	-1.65975	1.22034	100.699
2408	471	65402	0.711	288	236		100.702	-1.65975	1.22034	100.699
2410	471	65532	0.711	288	236		100.902	-1.65975	1.22034	100.699
2412	471	65532	0.712	288	236		100.902	-1.52144	1.22034	100.699
2414	471	65532	0.712	288	236		100.902	-1.52144	1.22034	100.699
2416	472	65467	0.711	288	236		100.802	-1.65975	1.22034	100.699
2418	472	65402	0.71	288	236		100.702	-1.79806	1.22034	100.699
2420	472	65402	0.711	288	236		100.702	-1.65975	1.22034	100.699
2422	473	65402	0.712	288	234		100.702	-1.52144	1.23077	100.699
2424	473	65402	0.712	288	234		100.702	-1.52144	1.23077	100.699
2426	473	65402	0.712	288	236		100.702	-1.52144	1.22034	100.699
2428	474	65402	0.712	288	236		100.702	-1.52144	1.22034	100.699
2430	474	65402	0.712	288	236		100.702	-1.52144	1.22034	100.699
2432	475	65467	0.712	288	236		100.802	-1.52144	1.22034	100.699
2434	475	65467	0.712	288	234		100.802	-1.52144	1.23077	100.699
2436	475	65467	0.712	288	234		100.802	-1.52144	1.23077	100.699
2438	475	65532	0.712	288	234		100.902	-1.52144	1.23077	100.699
2440	476	65532	0.711	288	236		100.902	-1.65975	1.22034	100.699
2442	476	65532	0.712	288	236		100.902	-1.52144	1.22034	100.699
2444	477	65532	0.712	288	236		100.902	-1.52144	1.22034	100.699
2446	477	65402	0.712	288	236		100.702	-1.52144	1.22034	100.699
2448	477	65402	0.71	288	236		100.702	-1.79806	1.22034	100.699
2450	477	65402	0.71	288	236		100.702	-1.79806	1.22034	100.699
2452	478	65402	0.71	288	236		100.702	-1.79806	1.22034	100.699
2454	478	65402	0.711	288	236		100.702	-1.65975	1.22034	100.699
2456	478	65402	0.711	288	236		100.702	-1.65975	1.22034	100.699
2458	479	65467	0.71	288	237		100.802	-1.79806	1.21519	100.699
2460	479	65467	0.709	288	237		100.802	-1.93638	1.21519	100.699
2462	480	65402	0.709	288	237		100.702	-1.93638	1.21519	100.699
2464	480	65402	0.71	288	237		100.702	-1.79806	1.21519	100.699
2466	481	65402	0.71	288	237		100.702	-1.79806	1.21519	100.699
2468	481	65402	0.712	288	237		100.702	-1.52144	1.21519	100.699
2470	481	65402	0.712	288	237		100.702	-1.52144	1.21519	100.699
2472	482	65402	0.71	288	237		100.702	-1.79806	1.21519	100.699
2474	482	65402	0.709	288	237		100.702	-1.93638	1.21519	100.699
2476	482	65467	0.71	288	237		100.802	-1.79806	1.21519	100.699
2478	482	65467	0.71	288	237		100.802	-1.79806	1.21519	100.699
2480	483	65402	0.71	288	237		100.702	-1.79806	1.21519	100.699
2482	483	65402	0.71	288	237		100.702	-1.79806	1.21519	100.699
2484	484	65402	0.71	288	237		100.702	-1.79806	1.21519	100.699
2486	484	65402	0.711	288	237		100.702	-1.65975	1.21519	100.699
2488	484	65402	0.711	288	237		100.702	-1.65975	1.21519	100.699
2490	485	65402	0.711	288	237		100.702	-1.65975	1.21519	100.699
2492	485	65402	0.711	288	237		100.702	-1.65975	1.21519	100.699
2494	486	65467	0.711	288	237		100.802	-1.65975	1.21519	100.699
2496	486	65467	0.711	288	237		100.802	-1.65975	1.21519	100.699
2498	486	65402	0.711	288	234		100.702	-1.65975	1.23077	100.699
2500	486	65402	0.713	288	234		100.702	-1.38313	1.23077	100.699
2502	487	65402	0.714	288	232		100.702	-1.24481	1.24138	100.699
2504	487	65402	0.716	288	232		100.702	-0.96819	1.24138	100.699
2506	488	65402	0.716	288	232		100.702	-0.96819	1.24138	100.699
2508	488	65402	0.715	288	232		100.702	-1.1065	1.24138	100.699
2510	488	65402	0.714	288	232		100.702	-1.24481	1.24138	100.699
2512	489	65467	0.71	288	237		100.802	-1.79806	1.21519	100.699
2514	489	65467	0.71	288	237		100.802	-1.79806	1.21519	100.699
2516	489	65467	0.71	288	236		100.802	-1.79806	1.22034	100.699
2518	490	65467	0.711	288	236		100.802	-1.65975	1.22034	100.699
2520	490	65467	0.712	288	237		100.802	-1.52144	1.21519	100.699
2522	490	65467	0.712	288	237		100.802	-1.52144	1.21519	100.699
2524	491	65467	0.712	288	237		100.802	-1.52144	1.21519	100.699
2526	491	65467	0.712	288	237		100.802	-1.52144	1.21519	100.699
2528	491	65467	0.713	288	237		100.802	-1.38313	1.21519	100.699
2530	491	65467	0.713	288	237		100.802	-1.38313	1.21519	100.699
2532	492	65467	0.709	288	237		100.802	-1.93638	1.21519	100.699
2534	492	65467	0.709	288	237		100.802	-1.93638	1.21519	100.699
2536	493	65467	0.71	288	237		100.802	-1.79806	1.21519	100.699
2538	493	65467	0.711	288	237		100.802	-1.65975	1.21519	100.699
2540	493	65467	0.71	288	237		100.802	-1.79806	1.21519	100.699
2542	494	65532	0.711	288	237		100.902	-1.65975	1.21519	100.699
2544	494	65532	0.712	288	237		100.902	-1.52144	1.21519	100.699
2546	495	65532	0.712	288	237		100.902	-1.52144	1.21519	100.699
2548	495	65467	0.712	288	237		100.802	-1.52144	1.21519	100.699
2550	495	65467	0.714	288	237		100.802	-1.24481	1.21519	100.699
2552	495	65402	0.714	288	237		100.702	-1.24481	1.21519	100.699
2554	496	65337	0.717	288	232		100.602	-0.82988	1.24138	100.699
2556	496	65402	0.711	288	237		100.702	-1.65975	1.21519	100.699
2558	497	65467	0.709	288	237		100.802	-1.93638	1.21519	100.699
2560	497	65467	0.709	288	237		100.802	-1.93638	1.21519	100.699
2562	497	65467	0.712	288	237		100.802	-1.52144	1.21519	100.699
2564	498	65337	0.713	288	232		100.602	-1.38313	1.24138	100.699
2566	498	65337	0.717	288	232		100.602	-0.82988	1.24138	100.699
2568	498	65337	0.717	288	232		100.602	-0.82988	1.24138	100.699
2570	499	65402	0.716	288	232		100.702	-0.96819	1.24138	100.699
2572	499	65337	0.716	288	232		100.602	-0.96819	1.24138	100.699
2574	499	65337	0.715	288	232		100.602	-1.1065	1.24138	100.699
2576	500	65337	0.714	288	232		100.602	-1.24481	1.24138	100.699
2578	500	65402	0.714	288	234		100.702	-1.24481	1.23077	100.699
2580	500	65402	0.715	288	234		100.702	-1.1065	1.23077	100.699
2582	501	65402	0.715	288	234		100.702	-1.1065	1.23077	100.699
2584	501	65402	0.716	288	234		100.702	-0.96819	1.23077	100.699
2586	502	65402	0.718	288	232		100.702	-0.69156	1.24138	100.699
2588	502	65402	0.718	288	232		100.702	-0.69156	1.24138	100.699
2590	502	65402	0.717	288	232		100.702	-0.82988	1.24138	100.699
2592	502	65402	0.717	288	232		100.702	-0.82988	1.24138	100.699
2594	503	65402	0.717	288	232		100.702	-0.82988	1.24138	100.699
2596	503	65402	0.717	288	232		100.702	-0.82988	1.24138	100.699
2598	504	65402	0.715	288	232		100.702	-1.1065	1.24138	100.699
2600	504	65402	0.713	288	232		100.702	-1.38313	1.24138	100.699
2602	504	65402	0.713	288	232		100.702	-1.38313	1.24138	100.699
2604	505	65337	0.716	288	232		100.602	-0.96819	1.24138	100.699
2606	505	65337	0.716	288	232		100.602	-0.96819	1.24138	100.699
2608	505	65337	0.71	287	234		100.602	-1.79806	1.2265	100.35
2610	506	65337	0.71	287	234		100.602	-1.79806	1.2265	100.35
2612	506	65337	0.71	288	234		100.602	-1.79806	1.23077	100.699
2614	506	65467	0.711	288	237		100.802	-1.65975	1.21519	100.699
2616	507	65467	0.711	288	237		100.802	-1.65975	1.21519	100.699
2618	507	65337	0.711	288	234		100.602	-1.65975	1.23077	100.699
2620	507	65337	0.713	288	232		100.602	-1.38313	1.24138	100.699
2622	508	65337	0.715	288	232		100.602	-1.1065	1.24138	100.699
2624	508	65337	0.713	288	232		100.602	-1.38313	1.24138	100.699
2626	508	65337	0.716	288	232		100.602	-0.96819	1.24138	100.699
2628	509	65337	0.714	288	232		100.602	-1.24481	1.24138	100.699
2630	509	65337	0.714	288	232		100.602	-1.24481	1.24138	100.699
2632	509	65402	0.714	288	232		100.702	-1.24481	1.24138	100.699
2634	510	65402	0.714	288	232		100.702	-1.24481	1.24138	100.699
2636	510	65402	0.716	288	232		100.702	-0.96819	1.24138	100.699
2638	510	65402	0.716	288	232		100.702	-0.96819	1.24138	100.699
2640	511	65402	0.716	288	232		100.702	-0.96819	1.24138	100.699
2642	511	65402	0.716	288	232		100.702	-0.96819	1.24138	100.699
2644	512	65402	0.715	288	232		100.702	-1.1065	1.24138	100.699
2646	512	65337	0.714	288	232		100.602	-1.24481	1.24138	100.699
2648	512	65337	0.711	288	234		100.602	-1.65975	1.23077	100.699
2650	513	65337	0.711	288	234		100.602	-1.65975	1.23077	100.699
2652	513	65337	0.712	288	232		100.602	-1.52144	1.24138	100.699
2654	513	65337	0.712	288	232		100.602	-1.52144	1.24138	100.699
2656	514	65337	0.711	288	232		100.602	-1.65975	1.24138	100.699
2658	514	65337	0.711	288	232		100.602	-1.65975	1.24138	100.699
2660	514	65337	0.711	287	232		100.602	-1.65975	1.23707	100.35
2662	515	65337	0.713	287	232		100.602	-1.38313	1.23707	100.35
2664	515	65337	0.713	288	232		100.602	-1.38313	1.24138	100.699
2666	515	65402	0.714	288	232		100.702	-1.24481	1.24138	100.699
2668	516	65402	0.714	288	232		100.702	-1.24481	1.24138	100.699
2670	516	65402	0.714	288	232		100.702	-1.24481	1.24138	100.699
2672	516	65402	0.714	288	232		100.702	-1.24481	1.24138	100.699
2674	517	65402	0.718	288	232		100.702	-0.69156	1.24138	100.699
2676	517	65402	0.717	288	232		100.702	-0.82988	1.24138	100.699
2678	517	65402	0.717	288	232		100.702	-0.82988	1.24138	100.699
2680	518	65402	0.717	288	232		100.702	-0.82988	1.24138	100.699
2682	518	65402	0.717	288	232		100.702	-0.82988	1.24138	100.699
2684	518	65402	0.717	288	232		100.702	-0.82988	1.24138	100.699
2686	519	65402	0.717	288	232		100.702	-0.82988	1.24138	100.699
2688	519	65402	0.716	288	232		100.702	-0.96819	1.24138	100.699
2690	520	65402	0.716	288	232		100.702	-0.96819	1.24138	100.699
2692	520	65402	0.716	288	232		100.702	-0.96819	1.24138	100.699
2694	520	65402	0.716	288	232		100.702	-0.96819	1.24138	100.699
2696	521	65402	0.715	288	232		100.702	-1.1065	1.24138	100.699
2698	521	65402	0.715	288	232		100.702	-1.1065	1.24138	100.699
2700	521	65402	0.715	288	232		100.702	-1.1065	1.24138	100.699
2702	522	65402	0.716	288	232		100.702	-0.96819	1.24138	100.699
2704	522	65402	0.716	288	232		100.702	-0.96819	1.24138	100.699
2706	522	65402	0.716	288	232		100.702	-0.96819	1.24138	100.699
2708	523	65402	0.715	288	232		100.702	-1.1065	1.24138	100.699
2710	523	65337	0.715	288	232		100.602	-1.1065	1.24138	100.699
2712	524	65402	0.713	288	232		100.702	-1.38313	1.24138	100.699
2714	524	65337	0.713	288	232		100.602	-1.38313	1.24138	100.699
2716	524	65337	0.711	288	232		100.602	-1.65975	1.24138	100.699
2718	524	65337	0.713	288	232		100.602	-1.38313	1.24138	100.699
2720	525	65337	0.713	288	232		100.602	-1.38313	1.24138	100.699
2722	525	65337	0.714	288	232		100.602	-1.24481	1.24138	100.699
2724	525	65337	0.714	288	232		100.602	-1.24481	1.24138	100.699
2726	526	65402	0.714	288	232		100.702	-1.24481	1.24138	100.699
2728	526	65402	0.713	288	232		100.702	-1.38313	1.24138	100.699
2730	527	65402	0.714	288	232		100.702	-1.24481	1.24138	100.699
2732	527	65402	0.716	288	232		100.702	-0.96819	1.24138	100.699
2734	527	65467	0.716	288	232		100.802	-0.96819	1.24138	100.699
2736	528	65467	0.716	288	232		100.802	-0.96819	1.24138	100.699
2738	528	65467	0.716	288	232		100.802	-0.96819	1.24138	100.699
2740	528	65402	0.716	288	232		100.702	-0.96819	1.24138	100.699
2742	529	65467	0.717	288	232		100.802	-0.82988	1.24138	100.699
2744	529	65467	0.717	288	232		100.802	-0.82988	1.24138	100.699
2746	529	65467	0.718	288	232		100.802	-0.69156	1.24138	100.699
2748	530	65467	0.718	288	233		100.802	-0.69156	1.23605	100.699
2750	530	65467	0.717	288	232		100.802	-0.82988	1.24138	100.699
2752	530	65467	0.715	288	233		100.802	-1.1065	1.23605	100.699
2754	531	65467	0.714	288	232		100.802	-1.24481	1.24138	100.699
2756	531	65402	0.714	288	232		100.702	-1.24481	1.24138	100.699
2758	531	65402	0.714	288	232		100.702	-1.24481	1.24138	100.699
2760	532	65402	0.714	288	232		100.702	-1.24481	1.24138	100.699
2762	532	65402	0.713	288	232		100.702	-1.38313	1.24138	100.699
2764	532	65402	0.714	288	232		100.702	-1.24481	1.24138	100.699
2766	533	65402	0.713	288	232		100.702	-1.38313	1.24138	100.699
2768	533	65402	0.714	288	232		100.702	-1.24481	1.24138	100.699
2770	533	65402	0.714	288	232		100.702	-1.24481	1.24138	100.699
2772	534	65402	0.714	288	232		100.702	-1.24481	1.24138	100.699
2774	534	65402	0.714	288	232		100.702	-1.24481	1.24138	100.699
2776	535	65402	0.714	288	232		100.702	-1.24481	1.24138	100.699
2778	535	65402	0.713	288	232		100.702	-1.38313	1.24138	100.699
2780	535	65402	0.713	288	232		100.702	-1.38313	1.24138	100.699
2782	536	65402	0.714	288	232		100.702	-1.24481	1.24138	100.699
2784	536	65402	0.714	288	232		100.702	-1.24481	1.24138	100.699
2786	536	65402	0.714	288	232		100.702	-1.24481	1.24138	100.699
2788	537	65402	0.715	288	232		100.702	-1.1065	1.24138	100.699
2790	537	65402	0.715	288	233		100.702	-1.1065	1.23605	100.699
2792	537	65467	0.715	288	233		100.802	-1.1065	1.23605	100.699
2794	538	65467	0.715	288	233		100.802	-1.1065	1.23605	100.699
2796	538	65467	0.716	288	233		100.802	-0.96819	1.23605	100.699
2798	539	65467	0.714	288	233		100.802	-1.24481	1.23605	100.699
2800	539	65467	0.712	288	233		100.802	-1.52144	1.23605	100.699
2802	539	65467	0.712	288	233		100.802	-1.52144	1.23605	100.699
2804	540	65467	0.714	288	233		100.802	-1.24481	1.23605	100.699
2806	540	65467	0.714	288	233		100.802	-1.24481	1.23605	100.699
2808	540	65467	0.714	288	233		100.802	-1.24481	1.23605	100.699
2810	541	65467	0.714	288	233		100.802	-1.24481	1.23605	100.699
2812	541	65467	0.714	288	233		100.802	-1.24481	1.23605	100.699
2814	541	65467	0.715	288	233		100.802	-1.1065	1.23605	100.699
2816	542	65467	0.714	288	233		100.802	-1.24481	1.23605	100.699
2818	542	65467	0.714	288	233		100.802	-1.24481	1.23605	100.699
2820	542	65402	0.714	288	233		100.702	-1.24481	1.23605	100.699
2822	543	65402	0.714	288	233		100.702	-1.24481	1.23605	100.699
2824	543	65402	0.714	288	233		100.702	-1.24481	1.23605	100.699
2826	543	65467	0.716	288	233		100.802	-0.96819	1.23605	100.699
2828	544	65467	0.716	288	233		100.802	-0.96819	1.23605	100.699
2830	544	65467	0.716	288	233		100.802	-0.96819	1.23605	100.699
2832	545	65467	0.714	288	233		100.802	-1.24481	1.23605	100.699
2834	545	65467	0.714	288	233		100.802	-1.24481	1.23605	100.699
2836	545	65467	0.716	288	233		100.802	-0.96819	1.23605	100.699
2838	546	65467	0.716	288	233		100.802	-0.96819	1.23605	100.699
2840	546	65467	0.718	288	233		100.802	-0.69156	1.23605	100.699
2842	546	65532	0.717	288	233		100.902	-0.82988	1.23605	100.699
2844	547	65532	0.718	288	233		100.902	-0.69156	1.23605	100.699
2846	547	65532	0.717	288	233		100.902	-0.82988	1.23605	100.699
2848	548	65532	0.715	288	233		100.902	-1.1065	1.23605	100.699
2850	548	65532	0.715	288	233		100.902	-1.1065	1.23605	100.699
2852	548	65532	0.715	288	233		100.902	-1.1065	1.23605	100.699
2854	549	65532	0.716	288	233		100.902	-0.96819	1.23605	100.699
2856	549	65532	0.716	288	233		100.902	-0.96819	1.23605	100.699
2858	549	65532	0.716	288	233		100.902	-0.96819	1.23605	100.699
2860	550	65532	0.715	288	233		100.902	-1.1065	1.23605	100.699
2862	550	65532	0.715	288	233		100.902	-1.1065	1.23605	100.699
2864	550	65532	0.715	288	233		100.902	-1.1065	1.23605	100.699
2866	551	65467	0.714	288	233		100.802	-1.24481	1.23605	100.699
2868	551	65467	0.714	288	233		100.802	-1.24481	1.23605	100.699
2870	551	65467	0.714	288	233		100.802	-1.24481	1.23605	100.699
2872	552	65467	0.716	288	233		100.802	-0.96819	1.23605	100.699
2874	552	65467	0.716	288	233		100.802	-0.96819	1.23605	100.699
2876	552	65467	0.716	288	233		100.802	-0.96819	1.23605	100.699
2878	553	65467	0.715	288	233		100.802	-1.1065	1.23605	100.699
2880	553	65467	0.713	288	233		100.802	-1.38313	1.23605	100.699
2882	554	65467	0.713	288	233		100.802	-1.38313	1.23605	100.699
2884	554	65467	0.714	288	233		100.802	-1.24481	1.23605	100.699
2886	554	65467	0.714	288	233		100.802	-1.24481	1.23605	100.699
2888	555	65467	0.714	288	233		100.802	-1.24481	1.23605	100.699
2890	555	65467	0.714	288	233		100.802	-1.24481	1.23605	100.699
2892	555	65467	0.714	288	233		100.802	-1.24481	1.23605	100.699
2894	556	65467	0.713	288	233		100.802	-1.38313	1.23605	100.699
2896	556	65467	0.713	288	233		100.802	-1.38313	1.23605	100.699
2898	556	65467	0.713	288	233		100.802	-1.38313	1.23605	100.699
2900	557	65467	0.713	288	233		100.802	-1.38313	1.23605	100.699
2902	557	65467	0.715	288	233		100.802	-1.1065	1.23605	100.699
2904	558	65467	0.713	288	233		100.802	-1.38313	1.23605	100.699
2906	558	65467	0.715	288	233		100.802	-1.1065	1.23605	100.699
2908	558	65467	0.713	288	233		100.802	-1.38313	1.23605	100.699
2910	559	65467	0.714	288	233		100.802	-1.24481	1.23605	100.699
2912	559	65532	0.713	288	234		100.902	-1.38313	1.23077	100.699
2914	559	65532	0.713	288	234		100.902	-1.38313	1.23077	100.699
2916	559	65467	0.713	288	233		100.802	-1.38313	1.23605	100.699
2918	560	65467	0.711	288	233		100.802	-1.65975	1.23605	100.699
2920	560	65532	0.714	288	233		100.902	-1.24481	1.23605	100.699
2922	561	65532	0.712	288	233		100.902	-1.52144	1.23605	100.699
2924	561	65532	0.713	288	233		100.902	-1.38313	1.23605	100.699
2926	561	65532	0.712	288	233		100.902	-1.52144	1.23605	100.699
2928	562	65532	0.713	288	233		100.902	-1.38313	1.23605	100.699
2930	562	65532	0.713	288	233		100.902	-1.38313	1.23605	100.699
2932	562	65532	0.713	288	233		100.902	-1.38313	1.23605	100.699
2934	563	65467	0.713	288	233		100.802	-1.38313	1.23605	100.699
2936	563	65467	0.714	288	233		100.802	-1.24481	1.23605	100.699
2938	563	65467	0.714	288	233		100.802	-1.24481	1.23605	100.699
2940	564	65467	0.715	288	233		100.802	-1.1065	1.23605	100.699
2942	564	65467	0.714	288	233		100.802	-1.24481	1.23605	100.699
2944	565	65467	0.714	288	233		100.802	-1.24481	1.23605	100.699
2946	565	65467	0.714	288	233		100.802	-1.24481	1.23605	100.699
2948	565	65467	0.713	288	233		100.802	-1.38313	1.23605	100.699
2950	566	65467	0.713	288	233		100.802	-1.38313	1.23605	100.699
2952	566	65467	0.712	288	233		100.802	-1.52144	1.23605	100.699
2954	566	65467	0.712	288	233		100.802	-1.52144	1.23605	100.699
2956	567	65532	0.714	288	233		100.902	-1.24481	1.23605	100.699
2958	567	65532	0.714	288	233		100.902	-1.24481	1.23605	100.699
2960	567	65532	0.714	288	233		100.902	-1.24481	1.23605	100.699
2962	568	65467	0.713	288	233		100.802	-1.38313	1.23605	100.699
2964	568	65532	0.713	288	234		100.902	-1.38313	1.23077	100.699
2966	568	65467	0.712	288	234		100.802	-1.52144	1.23077	100.699
2968	569	65532	0.713	288	234		100.902	-1.38313	1.23077	100.699
2970	569	65532	0.713	288	234		100.902	-1.38313	1.23077	100.699
2972	569	65532	0.714	288	234		100.902	-1.24481	1.23077	100.699
2974	570	65597	0.714	288	234		101.002	-1.24481	1.23077	100.699
2976	570	65597	0.714	288	234		101.002	-1.24481	1.23077	100.699
2978	571	65597	0.714	288	234		101.002	-1.24481	1.23077	100.699
2980	571	65597	0.715	288	234		101.002	-1.1065	1.23077	100.699
2982	571	65597	0.715	288	234		101.002	-1.1065	1.23077	100.699
2984	572	65467	0.715	288	234		100.802	-1.1065	1.23077	100.699
2986	572	65467	0.714	288	234		100.802	-1.24481	1.23077	100.699
2988	573	65532	0.714	288	234		100.902	-1.24481	1.23077	100.699
2990	573	65597	0.714	288	234		101.002	-1.24481	1.23077	100.699
2992	573	65532	0.716	288	234		100.902	-0.96819	1.23077	100.699
2994	573	65467	0.716	288	234		100.802	-0.96819	1.23077	100.699
2996	574	65467	0.713	288	234		100.802	-1.38313	1.23077	100.699
2998	574	65597	0.713	288	234		101.002	-1.38313	1.23077	100.699
3000	574	65597	0.714	288	234		101.002	-1.24481	1.23077	100.699
3002	575	65597	0.714	288	234		101.002	-1.24481	1.23077	100.699
3004	575	65662	0.716	288	234		101.102	-0.96819	1.23077	100.699
3006	575	65662	0.713	288	236		101.102	-1.38313	1.22034	100.699
3008	576	65597	0.711	288	234		101.002	-1.65975	1.23077	100.699
3010	576	65597	0.711	288	234		101.002	-1.65975	1.23077	100.699
3012	576	65597	0.713	288	234		101.002	-1.38313	1.23077	100.699
3014	577	65597	0.713	288	234		101.002	-1.38313	1.23077	100.699
3016	577	65467	0.713	288	234		100.802	-1.38313	1.23077	100.699
3018	577	65597	0.713	288	234		101.002	-1.38313	1.23077	100.699
3020	578	65597	0.714	288	234		101.002	-1.24481	1.23077	100.699
3022	578	65597	0.712	288	234		101.002	-1.52144	1.23077	100.699
3024	579	65597	0.712	288	234		101.002	-1.52144	1.23077	100.699
3026	579	65597	0.712	288	234		101.002	-1.52144	1.23077	100.699
3028	579	65532	0.712	288	236		100.902	-1.52144	1.22034	100.699
3030	580	65532	0.713	288	236		100.902	-1.38313	1.22034	100.699
3032	580	65532	0.712	288	236		100.902	-1.52144	1.22034	100.699
3034	580	65597	0.711	288	234		101.002	-1.65975	1.23077	100.699
3036	581	65597	0.71	288	234		101.002	-1.79806	1.23077	100.699
3038	581	65597	0.71	288	234		101.002	-1.79806	1.23077	100.699
3040	581	65467	0.712	288	234		100.802	-1.52144	1.23077	100.699
3042	582	65467	0.712	288	234		100.802	-1.52144	1.23077	100.699
3044	582	65467	0.711	288	234		100.802	-1.65975	1.23077	100.699
3046	583	65597	0.711	288	234		101.002	-1.65975	1.23077	100.699
3048	583	65597	0.711	288	234		101.002	-1.65975	1.23077	100.699
3050	583	65597	0.711	288	234		101.002	-1.65975	1.23077	100.699
3052	584	65532	0.711	288	234		100.902	-1.65975	1.23077	100.699
3054	584	65532	0.711	288	234		100.902	-1.65975	1.23077	100.699
3056	584	65532	0.712	288	234		100.902	-1.52144	1.23077	100.699
3058	584	65532	0.712	288	234		100.902	-1.52144	1.23077	100.699
3060	585	65532	0.712	288	234		100.902	-1.52144	1.23077	100.699
3062	585	65467	0.71	288	234		100.802	-1.79806	1.23077	100.699
3064	586	65467	0.71	288	234		100.802	-1.79806	1.23077	100.699
3066	586	65467	0.71	288	234		100.802	-1.79806	1.23077	100.699
3068	586	65532	0.713	288	234		100.902	-1.38313	1.23077	100.699
3070	587	65467	0.713	288	234		100.802	-1.38313	1.23077	100.699
3072	587	65467	0.713	288	234		100.802	-1.38313	1.23077	100.699
3074	587	65467	0.713	288	236		100.802	-1.38313	1.22034	100.699
3076	588	65467	0.716	288	236		100.802	-0.96819	1.22034	100.699
3078	588	65467	0.716	288	236		100.802	-0.96819	1.22034	100.699
3080	589	65467	0.713	288	234		100.802	-1.38313	1.23077	100.699
3082	589	65467	0.713	288	234		100.802	-1.38313	1.23077	100.699
3084	589	65532	0.712	288	234		100.902	-1.52144	1.23077	100.699
3086	590	65532	0.709	288	234		100.902	-1.93638	1.23077	100.699
3088	590	65467	0.709	288	234		100.802	-1.93638	1.23077	100.699
3090	590	65467	0.71	288	234		100.802	-1.79806	1.23077	100.699
3092	591	65467	0.71	288	234		100.802	-1.79806	1.23077	100.699
3094	591	65467	0.71	288	234		100.802	-1.79806	1.23077	100.699
3096	591	65467	0.71	288	234		100.802	-1.79806	1.23077	100.699
3098	592	65467	0.709	288	234		100.802	-1.93638	1.23077	100.699
3100	592	65467	0.709	288	234		100.802	-1.93638	1.23077	100.699
3102	592	65467	0.71	288	234		100.802	-1.79806	1.23077	100.699
3104	593	65532	0.711	288	234		100.902	-1.65975	1.23077	100.699
3106	593	65532	0.71	288	234		100.902	-1.79806	1.23077	100.699
3108	594	65532	0.711	288	236		100.902	-1.65975	1.22034	100.699
3110	594	65532	0.71	288	236		100.902	-1.79806	1.22034	100.699
3112	594	65532	0.711	289	236		100.902	-1.65975	1.22458	101.049
3114	594	65532	0.711	289	236		100.902	-1.65975	1.22458	101.049
3116	595	65467	0.711	288	237		100.802	-1.65975	1.21519	100.699
3118	595	65467	0.711	288	236		100.802	-1.65975	1.22034	100.699
3120	596	65467	0.711	288	236		100.802	-1.65975	1.22034	100.699
3122	596	65532	0.712	289	234		100.902	-1.52144	1.23504	101.049
3124	596	65467	0.712	289	236		100.802	-1.52144	1.22458	101.049
3126	597	65597	0.713	289	237		101.002	-1.38313	1.21941	101.049
3128	597	65532	0.712	289	237		100.902	-1.52144	1.21941	101.049
3130	597	65532	0.713	288	236		100.902	-1.38313	1.22034	100.699
3132	597	65532	0.712	288	236		100.902	-1.52144	1.22034	100.699
3134	598	65532	0.708	288	236		100.902	-2.07469	1.22034	100.699
3136	598	65532	0.708	288	236		100.902	-2.07469	1.22034	100.699
3138	599	65532	0.711	288	236		100.902	-1.65975	1.22034	100.699
3140	599	65532	0.713	288	236		100.902	-1.38313	1.22034	100.699
3142	599	65532	0.714	288	236		100.902	-1.24481	1.22034	100.699
3144	600	65532	0.714	289	236		100.902	-1.24481	1.22458	101.049
3146	600	65532	0.714	289	236		100.902	-1.24481	1.22458	101.049
3148	600	65532	0.713	289	236		100.902	-1.38313	1.22458	101.049
3150	601	65532	0.712	289	237		100.902	-1.52144	1.21941	101.049
3152	601	65532	0.713	289	237		100.902	-1.38313	1.21941	101.049
3154	602	65532	0.712	289	237		100.902	-1.52144	1.21941	101.049
3156	602	65532	0.715	289	237		100.902	-1.1065	1.21941	101.049
3158	602	65597	0.713	289	237		101.002	-1.38313	1.21941	101.049
3160	602	65662	0.715	289	236		101.102	-1.1065	1.22458	101.049
3162	603	65662	0.713	289	237		101.102	-1.38313	1.21941	101.049
3164	603	65662	0.712	289	237		101.102	-1.52144	1.21941	101.049
3166	604	65662	0.712	289	237		101.102	-1.52144	1.21941	101.049
3168	604	65662	0.712	289	237		101.102	-1.52144	1.21941	101.049
3170	604	65532	0.709	289	237		100.902	-1.93638	1.21941	101.049
3172	605	65532	0.709	288	237		100.902	-1.93638	1.21519	100.699
3174	605	65532	0.709	289	237		100.902	-1.93638	1.21941	101.049
3176	605	65467	0.709	289	237		100.802	-1.93638	1.21941	101.049
3178	606	65532	0.709	289	237		100.902	-1.93638	1.21941	101.049
3180	606	65532	0.71	288	237		100.902	-1.79806	1.21519	100.699
3182	606	65532	0.71	288	237		100.902	-1.79806	1.21519	100.699
3184	607	65532	0.711	288	234		100.902	-1.65975	1.23077	100.699
3186	607	65532	0.711	288	237		100.902	-1.65975	1.21519	100.699
3188	607	65532	0.711	289	237		100.902	-1.65975	1.21941	101.049
3190	608	65532	0.711	289	237		100.902	-1.65975	1.21941	101.049
3192	608	65532	0.711	289	237		100.902	-1.65975	1.21941	101.049
3194	609	65532	0.711	289	237		100.902	-1.65975	1.21941	101.049
3196	609	65532	0.71	289	236		100.902	-1.79806	1.22458	101.049
3198	609	65597	0.71	289	237		101.002	-1.79806	1.21941	101.049
3200	610	65597	0.71	289	237		101.002	-1.79806	1.21941	101.049
3202	610	65597	0.712	289	237		101.002	-1.52144	1.21941	101.049
3204	610	65597	0.712	289	237		101.002	-1.52144	1.21941	101.049
3206	610	65597	0.712	289	237		101.002	-1.52144	1.21941	101.049
3208	611	65597	0.712	289	237		101.002	-1.52144	1.21941	101.049
3210	611	65662	0.713	289	237		101.102	-1.38313	1.21941	101.049
3212	612	65662	0.713	289	237		101.102	-1.38313	1.21941	101.049
3214	612	65532	0.713	289	237		100.902	-1.38313	1.21941	101.049
3216	613	65532	0.708	289	237		100.902	-2.07469	1.21941	101.049
3218	613	65662	0.708	289	237		101.102	-2.07469	1.21941	101.049
3220	613	65662	0.711	289	237		101.102	-1.65975	1.21941	101.049
3222	613	65662	0.711	289	237		101.102	-1.65975	1.21941	101.049
3224	614	65597	0.707	289	237		101.002	-2.213	1.21941	101.049
3226	614	65597	0.707	289	237		101.002	-2.213	1.21941	101.049
3228	614	65597	0.707	289	237		101.002	-2.213	1.21941	101.049
3230	615	65662	0.711	289	237		101.102	-1.65975	1.21941	101.049
3232	615	65662	0.711	289	237		101.102	-1.65975	1.21941	101.049
3234	615	65662	0.711	289	237		101.102	-1.65975	1.21941	101.049
3236	616	65662	0.711	289	237		101.102	-1.65975	1.21941	101.049
3238	616	65662	0.712	289	237		101.102	-1.52144	1.21941	101.049
3240	617	65662	0.712	289	237		101.102	-1.52144	1.21941	101.049
3242	617	65662	0.71	289	237		101.102	-1.79806	1.21941	101.049
3244	617	65662	0.71	289	237		101.102	-1.79806	1.21941	101.049
3246	617	65662	0.712	289	237		101.102	-1.52144	1.21941	101.049
3248	618	65662	0.712	289	237		101.102	-1.52144	1.21941	101.049
3250	619	65532	0.713	289	237		100.902	-1.38313	1.21941	101.049
3252	619	65532	0.713	289	237		100.902	-1.38313	1.21941	101.049
3254	619	65532	0.713	289	237		100.902	-1.38313	1.21941	101.049
3256	619	65532	0.713	289	237		100.902	-1.38313	1.21941	101.049
3258	620	65532	0.711	289	237		100.902	-1.65975	1.21941	101.049
3260	620	65662	0.71	289	237		101.102	-1.79806	1.21941	101.049
3262	621	65662	0.71	289	237		101.102	-1.79806	1.21941	101.049
3264	621	65662	0.71	289	237		101.102	-1.79806	1.21941	101.049
3266	621	65662	0.71	289	237		101.102	-1.79806	1.21941	101.049
3268	621	65662	0.712	289	237		101.102	-1.52144	1.21941	101.049
3270	622	65662	0.712	289	237		101.102	-1.52144	1.21941	101.049
3272	622	65597	0.713	289	237		101.002	-1.38313	1.21941	101.049
3274	623	65597	0.715	288	232		101.002	-1.1065	1.24138	100.699
3276	623	65597	0.715	288	232		101.002	-1.1065	1.24138	100.699
3278	623	65597	0.71	289	237		101.002	-1.79806	1.21941	101.049
3280	624	65597	0.71	289	237		101.002	-1.79806	1.21941	101.049
3282	624	65597	0.71	289	237		101.002	-1.79806	1.21941	101.049
3284	624	65597	0.711	289	237		101.002	-1.65975	1.21941	101.049
3286	625	65597	0.711	289	237		101.002	-1.65975	1.21941	101.049
3288	625	65597	0.713	289	237		101.002	-1.38313	1.21941	101.049
3290	625	65532	0.711	289	237		100.902	-1.65975	1.21941	101.049
3292	626	65532	0.713	289	237		100.902	-1.38313	1.21941	101.049
3294	626	65532	0.711	289	237		100.902	-1.65975	1.21941	101.049
3296	626	65532	0.712	289	237		100.902	-1.52144	1.21941	101.049
3298	627	65532	0.71	289	237		100.902	-1.79806	1.21941	101.049
3300	627	65662	0.711	289	237		101.102	-1.65975	1.21941	101.049
3302	628	65662	0.711	289	237		101.102	-1.65975	1.21941	101.049
3304	628	65662	0.711	289	237		101.102	-1.65975	1.21941	101.049
3306	628	65597	0.71	289	237		101.002	-1.79806	1.21941	101.049
3308	629	65597	0.708	289	237		101.002	-2.07469	1.21941	101.049
3310	629	65597	0.71	289	237		101.002	-1.79806	1.21941	101.049
3312	629	65597	0.71	289	237		101.002	-1.79806	1.21941	101.049
3314	630	65662	0.71	289	237		101.102	-1.79806	1.21941	101.049
3316	630	65662	0.71	289	237		101.102	-1.79806	1.21941	101.049
3318	630	65597	0.71	289	237		101.002	-1.79806	1.21941	101.049
3320	631	65597	0.713	289	237		101.002	-1.38313	1.21941	101.049
3322	631	65597	0.713	289	237		101.002	-1.38313	1.21941	101.049
3324	631	65597	0.714	289	237		101.002	-1.24481	1.21941	101.049
3326	632	65597	0.714	289	237		101.002	-1.24481	1.21941	101.049
3328	632	65597	0.713	289	238		101.002	-1.38313	1.21429	101.049
3330	632	65662	0.712	289	238		101.102	-1.52144	1.21429	101.049
3332	633	65597	0.712	289	237		101.002	-1.52144	1.21941	101.049
3334	633	65597	0.714	289	237		101.002	-1.24481	1.21941	101.049
3336	633	65597	0.714	289	237		101.002	-1.24481	1.21941	101.049
3338	634	65467	0.713	288	234		100.802	-1.38313	1.23077	100.699
3340	634	65597	0.711	289	237		101.002	-1.65975	1.21941	101.049
3342	634	65597	0.71	289	237		101.002	-1.79806	1.21941	101.049
3344	635	65597	0.71	289	237		101.002	-1.79806	1.21941	101.049
3346	635	65597	0.71	289	237		101.002	-1.79806	1.21941	101.049
3348	636	65532	0.71	289	237		100.902	-1.79806	1.21941	101.049
3350	636	65532	0.712	289	237		100.902	-1.52144	1.21941	101.049
3352	636	65532	0.711	289	237		100.902	-1.65975	1.21941	101.049
3354	637	65597	0.711	289	237		101.002	-1.65975	1.21941	101.049
3356	637	65597	0.71	289	237		101.002	-1.79806	1.21941	101.049
3358	637	65662	0.71	289	237		101.102	-1.79806	1.21941	101.049
3360	638	65597	0.71	289	237		101.002	-1.79806	1.21941	101.049
3362	638	65597	0.71	289	237		101.002	-1.79806	1.21941	101.049
3364	639	65597	0.709	289	237		101.002	-1.93638	1.21941	101.049
3366	639	65532	0.709	289	237		100.902	-1.93638	1.21941	101.049
3368	639	65532	0.709	289	237		100.902	-1.93638	1.21941	101.049
3370	640	65532	0.71	289	237		100.902	-1.79806	1.21941	101.049
3372	640	65532	0.71	289	237		100.902	-1.79806	1.21941	101.049
3374	640	65597	0.71	289	237		101.002	-1.79806	1.21941	101.049
3376	640	65727	0.712	289	237		101.203	-1.52144	1.21941	101.049
3378	641	65597	0.712	289	237		101.002	-1.52144	1.21941	101.049
3380	641	65662	0.712	289	237		101.102	-1.52144	1.21941	101.049
3382	641	65597	0.711	289	237		101.002	-1.65975	1.21941	101.049
3384	642	65662	0.711	289	237		101.102	-1.65975	1.21941	101.049
3386	642	65597	0.712	289	237		101.002	-1.52144	1.21941	101.049
3388	642	65597	0.713	289	237		101.002	-1.38313	1.21941	101.049
3390	643	65597	0.713	289	237		101.002	-1.38313	1.21941	101.049
3392	643	65597	0.713	289	237		101.002	-1.38313	1.21941	101.049
3394	644	65597	0.713	289	237		101.002	-1.38313	1.21941	101.049
3396	644	65597	0.712	289	237		101.002	-1.52144	1.21941	101.049
3398	644	65597	0.712	289	237		101.002	-1.52144	1.21941	101.049
3400	645	65597	0.711	289	237		101.002	-1.65975	1.21941	101.049
3402	645	65597	0.712	289	237		101.002	-1.52144	1.21941	101.049
3404	645	65597	0.712	289	237		101.002	-1.52144	1.21941	101.049
3406	646	65597	0.712	289	237		101.002	-1.52144	1.21941	101.049
3408	646	65597	0.711	289	237		101.002	-1.65975	1.21941	101.049
3410	647	65662	0.711	289	237		101.102	-1.65975	1.21941	101.049
3412	647	65662	0.712	289	237		101.102	-1.52144	1.21941	101.049
3414	647	65662	0.712	289	237		101.102	-1.52144	1.21941	101.049
3416	648	65597	0.712	289	237		101.002	-1.52144	1.21941	101.049
3418	648	65597	0.71	289	237		101.002	-1.79806	1.21941	101.049
3420	648	65532	0.714	288	232		100.902	-1.24481	1.24138	100.699
3422	648	65597	0.71	289	238		101.002	-1.79806	1.21429	101.049
3424	649	65597	0.711	289	238		101.002	-1.65975	1.21429	101.049
3426	649	65597	0.711	289	238		101.002	-1.65975	1.21429	101.049
3428	650	65597	0.711	289	238		101.002	-1.65975	1.21429	101.049
3430	650	65597	0.71	289	237		101.002	-1.79806	1.21941	101.049
3432	650	65597	0.71	289	237		101.002	-1.79806	1.21941	101.049
3434	651	65597	0.711	289	237		101.002	-1.65975	1.21941	101.049
3436	651	65597	0.711	289	237		101.002	-1.65975	1.21941	101.049
3438	651	65597	0.713	289	237		101.002	-1.38313	1.21941	101.049
3440	652	65597	0.711	289	238		101.002	-1.65975	1.21429	101.049
3442	652	65597	0.714	289	237		101.002	-1.24481	1.21941	101.049
3444	653	65597	0.711	289	237		101.002	-1.65975	1.21941	101.049
3446	653	65597	0.711	289	237		101.002	-1.65975	1.21941	101.049
3448	653	65597	0.711	289	237		101.002	-1.65975	1.21941	101.049
3450	653	65597	0.712	289	237		101.002	-1.52144	1.21941	101.049
3452	654	65597	0.714	289	237		101.002	-1.24481	1.21941	101.049
3454	654	65597	0.712	289	238		101.002	-1.52144	1.21429	101.049
3456	655	65662	0.712	289	238		101.102	-1.52144	1.21429	101.049
3458	655	65662	0.711	289	238		101.102	-1.65975	1.21429	101.049
3460	655	65662	0.711	289	238		101.102	-1.65975	1.21429	101.049
3462	656	65597	0.712	289	238		101.002	-1.52144	1.21429	101.049
3464	656	65467	0.714	288	234		100.802	-1.24481	1.23077	100.699
3466	656	65467	0.714	288	234		100.802	-1.24481	1.23077	100.699
3468	657	65467	0.714	288	234		100.802	-1.24481	1.23077	100.699
3470	657	65467	0.714	288	236		100.802	-1.24481	1.22034	100.699
3472	657	65597	0.712	289	237		101.002	-1.52144	1.21941	101.049
3474	658	65597	0.712	289	237		101.002	-1.52144	1.21941	101.049
3476	658	65532	0.712	288	236		100.902	-1.52144	1.22034	100.699
3478	659	65532	0.712	288	236		100.902	-1.52144	1.22034	100.699
3480	659	65532	0.712	288	236		100.902	-1.52144	1.22034	100.699
3482	659	65532	0.712	288	236		100.902	-1.52144	1.22034	100.699
3484	660	65532	0.713	288	236		100.902	-1.38313	1.22034	100.699
3486	660	65597	0.711	289	238		101.002	-1.65975	1.21429	101.049
3488	660	65597	0.711	289	238		101.002	-1.65975	1.21429	101.049
3490	660	65597	0.711	289	237		101.002	-1.65975	1.21941	101.049
3492	661	65532	0.715	288	232		100.902	-1.1065	1.24138	100.699
3494	661	65532	0.715	288	232		100.902	-1.1065	1.24138	100.699
3496	662	65532	0.717	288	232		100.902	-0.82988	1.24138	100.699
3498	662	65662	0.711	289	237		101.102	-1.65975	1.21941	101.049
3500	662	65662	0.712	289	237		101.102	-1.52144	1.21941	101.049
3502	663	65727	0.711	289	237		101.203	-1.65975	1.21941	101.049
3504	663	65662	0.712	289	237		101.102	-1.52144	1.21941	101.049
3506	663	65532	0.714	288	232		100.902	-1.24481	1.24138	100.699
3508	664	65532	0.714	288	232		100.902	-1.24481	1.24138	100.699
3510	664	65532	0.711	288	236		100.902	-1.65975	1.22034	100.699
3512	664	65532	0.711	288	236		100.902	-1.65975	1.22034	100.699
3514	665	65532	0.711	288	236		100.902	-1.65975	1.22034	100.699
3516	665	65532	0.714	288	232		100.902	-1.24481	1.24138	100.699
3518	666	65532	0.712	288	236		100.902	-1.52144	1.22034	100.699
3520	666	65467	0.712	288	236		100.802	-1.52144	1.22034	100.699
3522	666	65467	0.711	288	237		100.802	-1.65975	1.21519	100.699
3524	667	65532	0.711	288	237		100.902	-1.65975	1.21519	100.699
3526	667	65532	0.711	288	236		100.902	-1.65975	1.22034	100.699
3528	667	65532	0.712	288	236		100.902	-1.52144	1.22034	100.699
3530	667	65532	0.712	288	236		100.902	-1.52144	1.22034	100.699
3532	668	65467	0.714	288	232		100.802	-1.24481	1.24138	100.699
3534	668	65467	0.716	288	232		100.802	-0.96819	1.24138	100.699
3536	669	65532	0.716	288	232		100.902	-0.96819	1.24138	100.699
3538	669	65532	0.716	288	232		100.902	-0.96819	1.24138	100.699
3540	669	65532	0.716	288	232		100.902	-0.96819	1.24138	100.699
3542	670	65532	0.716	288	232		100.902	-0.96819	1.24138	100.699
3544	670	65532	0.715	288	232		100.902	-1.1065	1.24138	100.699
3546	670	65532	0.715	288	232		100.902	-1.1065	1.24138	100.699
3548	671	65532	0.715	288	232		100.902	-1.1065	1.24138	100.699
3550	671	65532	0.715	288	232		100.902	-1.1065	1.24138	100.699
3552	672	65532	0.714	288	232		100.902	-1.24481	1.24138	100.699
3554	672	65532	0.714	288	232		100.902	-1.24481	1.24138	100.699
3556	672	65532	0.714	288	232		100.902	-1.24481	1.24138	100.699
3558	672	65532	0.712	288	236		100.902	-1.52144	1.22034	100.699
3560	673	65532	0.713	288	233		100.902	-1.38313	1.23605	100.699
3562	673	65532	0.713	288	233		100.902	-1.38313	1.23605	100.699
3564	674	65532	0.714	288	232		100.902	-1.24481	1.24138	100.699
3566	674	65532	0.715	288	232		100.902	-1.1065	1.24138	100.699
3568	674	65532	0.716	288	232		100.902	-0.96819	1.24138	100.699
3570	674	65532	0.717	288	232		100.902	-0.82988	1.24138	100.699
3572	675	65532	0.718	288	232		100.902	-0.69156	1.24138	100.699
3574	675	65532	0.717	288	232		100.902	-0.82988	1.24138	100.699
3576	676	65532	0.716	288	232		100.902	-0.96819	1.24138	100.699
3578	676	65532	0.715	288	233		100.902	-1.1065	1.23605	100.699
3580	676	65532	0.715	288	232		100.902	-1.1065	1.24138	100.699
3582	677	65532	0.714	288	232		100.902	-1.24481	1.24138	100.699
3584	677	65532	0.715	288	232		100.902	-1.1065	1.24138	100.699
3586	677	65532	0.715	288	232		100.902	-1.1065	1.24138	100.699
3588	678	65532	0.715	288	232		100.902	-1.1065	1.24138	100.699
3590	678	65532	0.714	288	232		100.902	-1.24481	1.24138	100.699
3592	679	65597	0.711	289	238		101.002	-1.65975	1.21429	101.049
3594	679	65532	0.714	288	232		100.902	-1.24481	1.24138	100.699
3596	679	65532	0.715	288	232		100.902	-1.1065	1.24138	100.699
3598	680	65532	0.715	288	232		100.902	-1.1065	1.24138	100.699
3600	680	65532	0.715	288	232		100.902	-1.1065	1.24138	100.699
3602	680	65532	0.715	288	232		100.902	-1.1065	1.24138	100.699
3604	681	65532	0.715	288	232		100.902	-1.1065	1.24138	100.699
3606	681	65532	0.715	288	232		100.902	-1.1065	1.24138	100.699
3608	681	65532	0.715	288	232		100.902	-1.1065	1.24138	100.699
3610	682	65532	0.713	288	233		100.902	-1.38313	1.23605	100.699
3612	682	65532	0.713	288	233		100.902	-1.38313	1.23605	100.699
3614	682	65532	0.714	288	232		100.902	-1.24481	1.24138	100.699
3616	683	65532	0.714	288	232		100.902	-1.24481	1.24138	100.699
3618	683	65532	0.714	288	232		100.902	-1.24481	1.24138	100.699
3620	683	65532	0.714	288	232		100.902	-1.24481	1.24138	100.699
3622	684	65532	0.712	288	233		100.902	-1.52144	1.23605	100.699
3624	684	65532	0.715	288	233		100.902	-1.1065	1.23605	100.699
3626	684	65597	0.714	288	233		101.002	-1.24481	1.23605	100.699
3628	685	65597	0.714	288	233		101.002	-1.24481	1.23605	100.699
3630	685	65597	0.714	288	233		101.002	-1.24481	1.23605	100.699
3632	686	65532	0.714	288	233		100.902	-1.24481	1.23605	100.699
3634	686	65532	0.716	288	232		100.902	-0.96819	1.24138	100.699
3636	686	65532	0.714	288	232		100.902	-1.24481	1.24138	100.699
3638	686	65532	0.714	288	232		100.902	-1.24481	1.24138	100.699
3640	687	65532	0.714	288	232		100.902	-1.24481	1.24138	100.699
3642	687	65532	0.718	288	232		100.902	-0.69156	1.24138	100.699
3644	687	65532	0.718	288	232		100.902	-0.69156	1.24138	100.699
3646	688	65532	0.717	288	233		100.902	-0.82988	1.23605	100.699
3648	688	65597	0.714	288	233		101.002	-1.24481	1.23605	100.699
3650	688	65597	0.714	288	233		101.002	-1.24481	1.23605	100.699
3652	689	65597	0.714	288	233		101.002	-1.24481	1.23605	100.699
3654	689	65532	0.716	288	233		100.902	-0.96819	1.23605	100.699
3656	689	65532	0.713	288	233		100.902	-1.38313	1.23605	100.699
3658	690	65532	0.713	288	233		100.902	-1.38313	1.23605	100.699
3660	690	65532	0.712	288	233		100.902	-1.52144	1.23605	100.699
3662	691	65532	0.713	288	232		100.902	-1.38313	1.24138	100.699
3664	691	65532	0.713	288	232		100.902	-1.38313	1.24138	100.699
3666	691	65532	0.714	288	233		100.902	-1.24481	1.23605	100.699
3668	692	65532	0.713	288	233		100.902	-1.38313	1.23605	100.699
3670	692	65532	0.713	288	233		100.902	-1.38313	1.23605	100.699
3672	692	65532	0.713	288	232		100.902	-1.38313	1.24138	100.699
3674	693	65532	0.714	288	232		100.902	-1.24481	1.24138	100.699
3676	693	65532	0.714	288	232		100.902	-1.24481	1.24138	100.699
3678	693	65467	0.714	288	232		100.802	-1.24481	1.24138	100.699
3680	694	65532	0.716	288	233		100.902	-0.96819	1.23605	100.699
3682	694	65532	0.716	288	232		100.902	-0.96819	1.24138	100.699
3684	694	65532	0.713	288	233		100.902	-1.38313	1.23605	100.699
3686	695	65532	0.713	288	232		100.902	-1.38313	1.24138	100.699
3688	695	65532	0.714	288	232		100.902	-1.24481	1.24138	100.699
3690	696	65597	0.714	288	232		101.002	-1.24481	1.24138	100.699
3692	696	65532	0.715	288	232		100.902	-1.1065	1.24138	100.699
3694	696	65597	0.714	288	233		101.002	-1.24481	1.23605	100.699
3696	697	65532	0.715	288	233		100.902	-1.1065	1.23605	100.699
3698	697	65532	0.714	288	233		100.902	-1.24481	1.23605	100.699
3700	697	65532	0.714	288	233		100.902	-1.24481	1.23605	100.699
3702	698	65532	0.714	288	233		100.902	-1.24481	1.23605	100.699
3704	698	65532	0.714	288	233		100.902	-1.24481	1.23605	100.699
3706	698	65532	0.714	288	233		100.902	-1.24481	1.23605	100.699
3708	699	65532	0.713	288	233		100.902	-1.38313	1.23605	100.699
3710	699	65532	0.713	288	233		100.902	-1.38313	1.23605	100.699
3712	699	65532	0.713	288	233		100.902	-1.38313	1.23605	100.699
3714	700	65532	0.713	288	233		100.902	-1.38313	1.23605	100.699
3716	700	65532	0.713	288	233		100.902	-1.38313	1.23605	100.699
3718	701	65532	0.713	288	233		100.902	-1.38313	1.23605	100.699
3720	701	65532	0.713	288	233		100.902	-1.38313	1.23605	100.699
3722	701	65597	0.713	288	233		101.002	-1.38313	1.23605	100.699
3724	702	65597	0.714	288	233		101.002	-1.24481	1.23605	100.699
3726	702	65532	0.714	288	232		100.902	-1.24481	1.24138	100.699
3728	702	65532	0.715	288	232		100.902	-1.1065	1.24138	100.699
3730	703	65532	0.714	288	232		100.902	-1.24481	1.24138	100.699
3732	703	65532	0.715	288	233		100.902	-1.1065	1.23605	100.699
3734	703	65532	0.714	288	233		100.902	-1.24481	1.23605	100.699
3736	704	65662	0.713	288	233		101.102	-1.38313	1.23605	100.699
3738	704	65662	0.712	288	233		101.102	-1.52144	1.23605	100.699
3740	704	65597	0.712	288	233		101.002	-1.52144	1.23605	100.699
3742	705	65597	0.712	288	233		101.002	-1.52144	1.23605	100.699
3744	705	65597	0.712	288	233		101.002	-1.52144	1.23605	100.699
3746	705	65597	0.712	288	233		101.002	-1.52144	1.23605	100.699
3748	706	65597	0.714	288	233		101.002	-1.24481	1.23605	100.699
3750	706	65597	0.714	288	233		101.002	-1.24481	1.23605	100.699
3752	706	65597	0.713	288	233		101.002	-1.38313	1.23605	100.699
3754	707	65662	0.713	288	233		101.102	-1.38313	1.23605	100.699
3756	707	65662	0.713	288	233		101.102	-1.38313	1.23605	100.699
3758	707	65662	0.713	288	233		101.102	-1.38313	1.23605	100.699
3760	708	65597	0.711	288	233		101.002	-1.65975	1.23605	100.699
3762	708	65597	0.713	288	233		101.002	-1.38313	1.23605	100.699
3764	709	65597	0.713	288	233		101.002	-1.38313	1.23605	100.699
3766	709	65597	0.713	288	233		101.002	-1.38313	1.23605	100.699
3768	709	65597	0.713	288	233		101.002	-1.38313	1.23605	100.699
3770	710	65597	0.713	288	233		101.002	-1.38313	1.23605	100.699
3772	710	65597	0.713	288	233		101.002	-1.38313	1.23605	100.699
3774	710	65597	0.713	288	233		101.002	-1.38313	1.23605	100.699
3776	711	65597	0.714	288	233		101.002	-1.24481	1.23605	100.699
3778	711	65597	0.713	288	233		101.002	-1.38313	1.23605	100.699
3780	711	65597	0.713	288	233		101.002	-1.38313	1.23605	100.699
3782	712	65597	0.712	288	233		101.002	-1.52144	1.23605	100.699
3784	712	65597	0.712	288	233		101.002	-1.52144	1.23605	100.699
3786	712	65597	0.714	288	233		101.002	-1.24481	1.23605	100.699
3788	713	65597	0.714	288	233		101.002	-1.24481	1.23605	100.699
3790	713	65597	0.713	288	233		101.002	-1.38313	1.23605	100.699
3792	713	65662	0.713	288	233		101.102	-1.38313	1.23605	100.699
3794	714	65662	0.711	288	233		101.102	-1.65975	1.23605	100.699
3796	714	65662	0.713	288	233		101.102	-1.38313	1.23605	100.699
3798	714	65597	0.712	288	233		101.002	-1.52144	1.23605	100.699
3800	715	65597	0.712	288	233		101.002	-1.52144	1.23605	100.699
3802	715	65597	0.712	288	233		101.002	-1.52144	1.23605	100.699
3804	715	65597	0.712	288	233		101.002	-1.52144	1.23605	100.699
3806	716	65597	0.712	288	233		101.002	-1.52144	1.23605	100.699
3808	716	65597	0.712	288	233		101.002	-1.52144	1.23605	100.699
3810	717	65597	0.712	288	233		101.002	-1.52144	1.23605	100.699
3812	717	65597	0.712	288	233		101.002	-1.52144	1.23605	100.699
3814	717	65597	0.714	288	233		101.002	-1.24481	1.23605	100.699
3816	718	65597	0.714	288	233		101.002	-1.24481	1.23605	100.699
3818	718	65597	0.711	288	233		101.002	-1.65975	1.23605	100.699
3820	718	65597	0.711	288	233		101.002	-1.65975	1.23605	100.699
3822	719	65597	0.713	288	233		101.002	-1.38313	1.23605	100.699
3824	719	65597	0.713	288	233		101.002	-1.38313	1.23605	100.699
3826	719	65597	0.713	288	233		101.002	-1.38313	1.23605	100.699
3828	720	65597	0.713	288	233		101.002	-1.38313	1.23605	100.699
3830	720	65597	0.713	288	233		101.002	-1.38313	1.23605	100.699
3832	720	65597	0.715	288	233		101.002	-1.1065	1.23605	100.699
3834	721	65597	0.714	288	233		101.002	-1.24481	1.23605	100.699
3836	721	65597	0.714	288	233		101.002	-1.24481	1.23605	100.699
3838	721	65597	0.71	288	233		101.002	-1.79806	1.23605	100.699
3840	722	65597	0.71	288	233		101.002	-1.79806	1.23605	100.699
3842	722	65597	0.711	288	233		101.002	-1.65975	1.23605	100.699
3844	722	65597	0.712	288	233		101.002	-1.52144	1.23605	100.699
3846	723	65597	0.712	288	233		101.002	-1.52144	1.23605	100.699
3848	723	65662	0.712	288	233		101.102	-1.52144	1.23605	100.699
3850	723	65662	0.713	288	233		101.102	-1.38313	1.23605	100.699
3852	724	65662	0.712	288	233		101.102	-1.52144	1.23605	100.699
3854	724	65597	0.712	288	233		101.002	-1.52144	1.23605	100.699
3856	725	65597	0.712	288	233		101.002	-1.52144	1.23605	100.699
3858	725	65597	0.712	288	233		101.002	-1.52144	1.23605	100.699
3860	725	65597	0.712	288	233		101.002	-1.52144	1.23605	100.699
3862	726	65597	0.712	288	233		101.002	-1.52144	1.23605	100.699
3864	726	65662	0.712	288	233		101.102	-1.52144	1.23605	100.699
3866	726	65662	0.715	288	233		101.102	-1.1065	1.23605	100.699
3868	726	65597	0.712	288	233		101.002	-1.52144	1.23605	100.699
3870	727	65597	0.714	288	233		101.002	-1.24481	1.23605	100.699
3872	727	65597	0.713	288	233		101.002	-1.38313	1.23605	100.699
3874	728	65662	0.714	288	233		101.102	-1.24481	1.23605	100.699
3876	728	65662	0.713	288	233		101.102	-1.38313	1.23605	100.699
3878	728	65597	0.713	288	233		101.002	-1.38313	1.23605	100.699
3880	729	65597	0.711	288	233		101.002	-1.65975	1.23605	100.699
3882	729	65597	0.711	288	233		101.002	-1.65975	1.23605	100.699
3884	729	65597	0.712	288	233		101.002	-1.52144	1.23605	100.699
3886	729	65662	0.712	288	233		101.102	-1.52144	1.23605	100.699
3888	730	65662	0.71	288	233		101.102	-1.79806	1.23605	100.699
3890	730	65662	0.71	288	233		101.102	-1.79806	1.23605	100.699
3892	731	65662	0.714	288	233		101.102	-1.24481	1.23605	100.699
3894	731	65662	0.714	288	233		101.102	-1.24481	1.23605	100.699
3896	731	65662	0.713	288	233		101.102	-1.38313	1.23605	100.699
3898	732	65662	0.713	288	233		101.102	-1.38313	1.23605	100.699
3900	732	65662	0.714	288	233		101.102	-1.24481	1.23605	100.699
3902	732	65662	0.714	288	233		101.102	-1.24481	1.23605	100.699
3904	733	65662	0.711	288	233		101.102	-1.65975	1.23605	100.699
3906	733	65662	0.711	288	233		101.102	-1.65975	1.23605	100.699
3908	734	65662	0.712	288	233		101.102	-1.52144	1.23605	100.699
3910	734	65662	0.713	288	233		101.102	-1.38313	1.23605	100.699
3912	734	65662	0.713	288	233		101.102	-1.38313	1.23605	100.699
3914	734	65662	0.713	288	233		101.102	-1.38313	1.23605	100.699
3916	735	65662	0.713	288	233		101.102	-1.38313	1.23605	100.699
3918	735	65662	0.713	288	233		101.102	-1.38313	1.23605	100.699
3920	736	65662	0.714	288	233		101.102	-1.24481	1.23605	100.699
3922	736	65662	0.714	288	233		101.102	-1.24481	1.23605	100.699
3924	736	65662	0.712	288	233		101.102	-1.52144	1.23605	100.699
3926	737	65727	0.712	288	233		101.203	-1.52144	1.23605	100.699
3928	737	65662	0.712	288	233		101.102	-1.52144	1.23605	100.699
3930	737	65662	0.712	288	233		101.102	-1.52144	1.23605	100.699
3932	738	65662	0.712	288	233		101.102	-1.52144	1.23605	100.699
3934	738	65727	0.715	288	233		101.203	-1.1065	1.23605	100.699
3936	738	65727	0.715	288	233		101.203	-1.1065	1.23605	100.699
3938	739	65727	0.713	288	233		101.203	-1.38313	1.23605	100.699
3940	739	65727	0.711	289	233		101.203	-1.65975	1.24034	101.049
3942	739	65727	0.712	289	233		101.203	-1.52144	1.24034	101.049
3944	740	65727	0.712	289	233		101.203	-1.52144	1.24034	101.049
3946	740	65727	0.713	289	233		101.203	-1.38313	1.24034	101.049
3948	741	65727	0.714	289	233		101.203	-1.24481	1.24034	101.049
3950	741	65727	0.714	289	233		101.203	-1.24481	1.24034	101.049
3952	741	65727	0.713	289	234		101.203	-1.38313	1.23504	101.049
3954	741	65727	0.713	288	234		101.203	-1.38313	1.23077	100.699
3956	742	65727	0.713	288	233		101.203	-1.38313	1.23605	100.699
3958	742	65727	0.712	288	233		101.203	-1.52144	1.23605	100.699
3960	742	65727	0.712	288	233		101.203	-1.52144	1.23605	100.699
3962	743	65727	0.712	288	233		101.203	-1.52144	1.23605	100.699
3964	743	65727	0.712	288	233		101.203	-1.52144	1.23605	100.699
3966	744	65662	0.71	288	233		101.102	-1.79806	1.23605	100.699
3968	744	65662	0.71	288	233		101.102	-1.79806	1.23605	100.699
3970	744	65662	0.71	288	233		101.102	-1.79806	1.23605	100.699
3972	745	65662	0.714	288	233		101.102	-1.24481	1.23605	100.699
3974	745	65662	0.715	289	233		101.102	-1.1065	1.24034	101.049
3976	745	65662	0.714	288	233		101.102	-1.24481	1.23605	100.699
3978	746	65662	0.712	288	233		101.102	-1.52144	1.23605	100.699
3980	746	65662	0.712	288	233		101.102	-1.52144	1.23605	100.699
3982	746	65727	0.712	288	233		101.203	-1.52144	1.23605	100.699
3984	747	65727	0.712	288	234		101.203	-1.52144	1.23077	100.699
3986	747	65727	0.712	288	234		101.203	-1.52144	1.23077	100.699
3988	747	65727	0.713	289	233		101.203	-1.38313	1.24034	101.049
3990	748	65727	0.713	288	233		101.203	-1.38313	1.23605	100.699
3992	748	65727	0.713	289	233		101.203	-1.38313	1.24034	101.049
3994	748	65727	0.716	289	233		101.203	-0.96819	1.24034	101.049
3996	749	65727	0.716	289	233		101.203	-0.96819	1.24034	101.049
[truncated: 1,774 more rows]

## Sheet: (2)Fuego(2nd)
Time (sec.)	Temp (℃)	Area (pixel)	Shape	Height (pixel)	Baseline		Area (%)	Change rate of shape factor (%)	Height/Baseline	Height (%)	Characteristic temperature (℃)
0	50	64523	0.642	282	171		100	0	1.64912	100
2	53	64523	0.642	282	171		100	0	1.64912	100
4	55	64653	0.627	282	192		100.201	-2.33645	1.46875	100
6	56	64848	0.607	282	227		100.504	-5.45171	1.24229	100
8	58	64848	0.607	282	227		100.504	-5.45171	1.24229	100
10	59	64848	0.607	282	227		100.504	-5.45171	1.24229	100
12	62	64588	0.637	282	177		100.101	-0.77882	1.59322	100
14	64	64848	0.605	282	227		100.504	-5.76324	1.24229	100
16	66	64523	0.64	282	172		100	-0.31153	1.63953	100
18	68	64653	0.637	282	177		100.201	-0.77882	1.59322	100
20	69	64588	0.64	282	171		100.101	-0.31153	1.64912	100
22	72	64653	0.637	282	177		100.201	-0.77882	1.59322	100
24	73	64912	0.606	282	228		100.603	-5.60748	1.23684	100
26	74	64912	0.606	282	228		100.603	-5.60748	1.23684	100
28	77	64912	0.607	282	228		100.603	-5.45171	1.23684	100
30	79	64912	0.608	282	227		100.603	-5.29595	1.24229	100
32	81	64653	0.643	282	172		100.201	0.15576	1.63953	100
34	82	64523	0.648	280	170		100	0.93458	1.64706	99.2908
36	83	64523	0.649	280	170		100	1.09034	1.64706	99.2908
38	85	64523	0.649	280	170		100	1.09034	1.64706	99.2908
40	86	64523	0.649	280	170		100	1.09034	1.64706	99.2908
42	89	64588	0.651	282	172		100.101	1.40187	1.63953	100
44	90	64912	0.613	282	227		100.603	-4.51713	1.24229	100
46	91	64783	0.633	282	193		100.403	-1.40187	1.46114	100
48	93	64783	0.633	282	193		100.403	-1.40187	1.46114	100
50	95	64588	0.649	281	172		100.101	1.09034	1.63372	99.6454
52	96	64588	0.649	281	172		100.101	1.09034	1.63372	99.6454
54	98	64523	0.65	281	172		100	1.24611	1.63372	99.6454
56	100	64394	0.65	281	170		99.8001	1.24611	1.65294	99.6454
58	102	64394	0.65	281	169		99.8001	1.24611	1.66272	99.6454
60	102	64394	0.65	281	169		99.8001	1.24611	1.66272	99.6454
62	104	64523	0.65	281	172		100	1.24611	1.63372	99.6454
64	106	64588	0.65	281	172		100.101	1.24611	1.63372	99.6454
66	107	64523	0.648	282	172		100	0.93458	1.63953	100
68	108	64588	0.649	282	172		100.101	1.09034	1.63953	100
70	109	64588	0.648	282	172		100.101	0.93458	1.63953	100
72	112	64588	0.648	282	172		100.101	0.93458	1.63953	100
74	113	64848	0.613	282	227		100.504	-4.51713	1.24229	100
76	114	64848	0.612	282	226		100.504	-4.6729	1.24779	100
78	115	64848	0.612	282	226		100.504	-4.6729	1.24779	100
80	116	64848	0.612	282	226		100.504	-4.6729	1.24779	100
82	117	64848	0.613	282	226		100.504	-4.51713	1.24779	100
84	119	64588	0.648	282	172		100.101	0.93458	1.63953	100
86	121	64394	0.648	280	169		99.8001	0.93458	1.6568	99.2908
88	121	64394	0.649	280	169		99.8001	1.09034	1.6568	99.2908
90	123	64394	0.648	281	169		99.8001	0.93458	1.66272	99.6454
92	124	64458	0.648	281	169		99.8993	0.93458	1.66272	99.6454
94	125	64394	0.648	281	169		99.8001	0.93458	1.66272	99.6454
96	127	64588	0.643	282	172		100.101	0.15576	1.63953	100
98	128	64653	0.647	282	176		100.201	0.77882	1.60227	100
100	129	64653	0.647	282	176		100.201	0.77882	1.60227	100
102	131	64653	0.647	282	176		100.201	0.77882	1.60227	100
104	131	64458	0.648	280	170		99.8993	0.93458	1.64706	99.2908
106	131	64588	0.648	282	172		100.101	0.93458	1.63953	100
108	133	64458	0.648	280	170		99.8993	0.93458	1.64706	99.2908
110	135	64588	0.648	282	172		100.101	0.93458	1.63953	100
112	136	64588	0.648	282	173		100.101	0.93458	1.63006	100
114	135	64588	0.648	282	173		100.101	0.93458	1.63006	100
116	136	64912	0.612	282	226		100.603	-4.6729	1.24779	100
118	137	64458	0.648	281	170		99.8993	0.93458	1.65294	99.6454
120	139	64458	0.648	280	170		99.8993	0.93458	1.64706	99.2908
122	141	64458	0.648	280	170		99.8993	0.93458	1.64706	99.2908
124	142	64718	0.628	282	194		100.302	-2.18069	1.45361	100
126	143	64718	0.628	282	194		100.302	-2.18069	1.45361	100
128	143	64718	0.628	282	194		100.302	-2.18069	1.45361	100
130	143	64588	0.642	282	173		100.101	0	1.63006	100
132	146	64912	0.612	282	226		100.603	-4.6729	1.24779	100
134	146	64588	0.642	282	173		100.101	0	1.63006	100
136	147	64912	0.607	282	227		100.603	-5.45171	1.24229	100
138	148	64912	0.608	282	226		100.603	-5.29595	1.24779	100
140	148	64912	0.608	282	226		100.603	-5.29595	1.24779	100
142	150	64912	0.608	282	226		100.603	-5.29595	1.24779	100
144	151	64588	0.641	282	173		100.101	-0.15576	1.63006	100
146	152	64718	0.627	282	194		100.302	-2.33645	1.45361	100
148	152	64588	0.643	282	173		100.101	0.15576	1.63006	100
150	152	64718	0.628	282	194		100.302	-2.18069	1.45361	100
152	153	64458	0.646	280	165		99.8993	0.62305	1.69697	99.2908
154	154	64458	0.647	280	165		99.8993	0.77882	1.69697	99.2908
156	155	64458	0.647	280	165		99.8993	0.77882	1.69697	99.2908
158	156	64458	0.646	280	165		99.8993	0.62305	1.69697	99.2908
160	156	64458	0.646	280	165		99.8993	0.62305	1.69697	99.2908
162	157	64458	0.646	280	165		99.8993	0.62305	1.69697	99.2908
164	158	64458	0.646	280	165		99.8993	0.62305	1.69697	99.2908
166	158	64458	0.645	280	165		99.8993	0.46729	1.69697	99.2908
168	159	64458	0.645	280	165		99.8993	0.46729	1.69697	99.2908
170	161	64718	0.627	282	194		100.302	-2.33645	1.45361	100
172	162	64718	0.626	282	194		100.302	-2.49221	1.45361	100
174	163	64718	0.626	282	194		100.302	-2.49221	1.45361	100
176	163	64458	0.644	280	165		99.8993	0.31153	1.69697	99.2908
178	164	64458	0.645	280	165		99.8993	0.46729	1.69697	99.2908
180	165	64458	0.645	280	165		99.8993	0.46729	1.69697	99.2908
182	164	64458	0.645	280	165		99.8993	0.46729	1.69697	99.2908
184	164	64458	0.645	280	165		99.8993	0.46729	1.69697	99.2908
186	166	64458	0.645	280	165		99.8993	0.46729	1.69697	99.2908
188	166	64458	0.645	280	165		99.8993	0.46729	1.69697	99.2908
190	168	64458	0.645	280	165		99.8993	0.46729	1.69697	99.2908
192	168	64783	0.626	282	194		100.403	-2.49221	1.45361	100
194	168	64458	0.645	280	165		99.8993	0.46729	1.69697	99.2908
196	170	64523	0.642	281	172		100	0	1.63372	99.6454
198	172	64523	0.642	281	172		100	0	1.63372	99.6454
200	171	64523	0.642	281	172		100	0	1.63372	99.6454
202	171	64523	0.643	281	172		100	0.15576	1.63372	99.6454
204	171	64523	0.643	281	172		100	0.15576	1.63372	99.6454
206	173	64458	0.647	280	165		99.8993	0.77882	1.69697	99.2908
208	172	64458	0.645	280	165		99.8993	0.46729	1.69697	99.2908
210	173	64458	0.645	280	165		99.8993	0.46729	1.69697	99.2908
212	175	64458	0.645	280	165		99.8993	0.46729	1.69697	99.2908
214	175	64458	0.647	280	165		99.8993	0.77882	1.69697	99.2908
216	176	64458	0.647	280	165		99.8993	0.77882	1.69697	99.2908
218	176	64653	0.642	281	174		100.201	0	1.61494	99.6454
220	177	64783	0.626	282	196		100.403	-2.49221	1.43878	100
222	178	64848	0.627	282	196		100.504	-2.33645	1.43878	100
224	178	64848	0.627	282	196		100.504	-2.33645	1.43878	100
226	178	64783	0.627	282	196		100.403	-2.33645	1.43878	100
228	180	64783	0.626	282	195		100.403	-2.49221	1.44615	100
230	180	64783	0.626	282	195		100.403	-2.49221	1.44615	100
232	180	64783	0.625	282	195		100.403	-2.64798	1.44615	100
234	182	64783	0.625	282	195		100.403	-2.64798	1.44615	100
236	182	64783	0.625	282	195		100.403	-2.64798	1.44615	100
238	181	64653	0.642	281	174		100.201	0	1.61494	99.6454
240	182	64653	0.642	281	174		100.201	0	1.61494	99.6454
242	183	64653	0.639	281	174		100.201	-0.46729	1.61494	99.6454
244	184	64848	0.629	282	195		100.504	-2.02492	1.44615	100
246	184	64848	0.629	282	196		100.504	-2.02492	1.43878	100
248	184	64848	0.629	282	196		100.504	-2.02492	1.43878	100
250	185	64718	0.64	281	174		100.302	-0.31153	1.61494	99.6454
252	186	64718	0.64	281	174		100.302	-0.31153	1.61494	99.6454
254	186	64718	0.64	281	174		100.302	-0.31153	1.61494	99.6454
256	188	64718	0.64	281	175		100.302	-0.31153	1.60571	99.6454
258	188	64718	0.641	281	175		100.302	-0.15576	1.60571	99.6454
260	187	64718	0.641	281	174		100.302	-0.15576	1.61494	99.6454
262	188	64718	0.641	281	174		100.302	-0.15576	1.61494	99.6454
264	189	64718	0.641	281	174		100.302	-0.15576	1.61494	99.6454
266	188	64783	0.627	282	196		100.403	-2.33645	1.43878	100
268	189	64783	0.627	282	196		100.403	-2.33645	1.43878	100
270	190	64783	0.628	282	196		100.403	-2.18069	1.43878	100
272	191	64718	0.641	281	174		100.302	-0.15576	1.61494	99.6454
274	191	64718	0.641	281	174		100.302	-0.15576	1.61494	99.6454
276	191	64718	0.641	281	175		100.302	-0.15576	1.60571	99.6454
278	192	64718	0.627	281	196		100.302	-2.33645	1.43367	99.6454
280	193	64718	0.639	281	175		100.302	-0.46729	1.60571	99.6454
282	192	64783	0.627	282	196		100.403	-2.33645	1.43878	100
284	194	64718	0.639	282	175		100.302	-0.46729	1.61143	100
286	193	64783	0.64	282	175		100.403	-0.31153	1.61143	100
288	194	64718	0.642	281	175		100.302	0	1.60571	99.6454
290	195	64783	0.64	281	175		100.403	-0.31153	1.60571	99.6454
292	195	64718	0.642	281	174		100.302	0	1.61494	99.6454
294	197	64783	0.64	281	175		100.403	-0.31153	1.60571	99.6454
296	198	64718	0.642	281	174		100.302	0	1.61494	99.6454
298	197	64718	0.64	281	173		100.302	-0.31153	1.62428	99.6454
300	197	64653	0.641	281	173		100.201	-0.15576	1.62428	99.6454
302	199	64653	0.641	281	173		100.201	-0.15576	1.62428	99.6454
304	198	64653	0.641	281	173		100.201	-0.15576	1.62428	99.6454
306	199	64718	0.641	281	173		100.302	-0.15576	1.62428	99.6454
308	200	64783	0.64	281	176		100.403	-0.31153	1.59659	99.6454
310	199	64848	0.625	282	196		100.504	-2.64798	1.43878	100
312	200	64848	0.625	282	197		100.504	-2.64798	1.43147	100
314	201	64848	0.625	282	196		100.504	-2.64798	1.43878	100
316	201	64848	0.625	282	196		100.504	-2.64798	1.43878	100
318	200	64718	0.64	281	175		100.302	-0.31153	1.60571	99.6454
320	202	64718	0.639	281	174		100.302	-0.46729	1.61494	99.6454
322	202	64718	0.64	281	174		100.302	-0.31153	1.61494	99.6454
324	203	64718	0.639	281	174		100.302	-0.46729	1.61494	99.6454
326	204	64718	0.64	281	174		100.302	-0.31153	1.61494	99.6454
328	204	64718	0.639	281	174		100.302	-0.46729	1.61494	99.6454
330	205	64718	0.64	281	174		100.302	-0.31153	1.61494	99.6454
332	206	64718	0.639	281	174		100.302	-0.46729	1.61494	99.6454
334	205	64783	0.624	282	196		100.403	-2.80374	1.43878	100
336	206	64783	0.624	282	196		100.403	-2.80374	1.43878	100
338	206	64718	0.64	281	174		100.302	-0.31153	1.61494	99.6454
340	206	64718	0.64	281	174		100.302	-0.31153	1.61494	99.6454
342	207	64718	0.639	281	175		100.302	-0.46729	1.60571	99.6454
344	207	64653	0.638	281	175		100.201	-0.62305	1.60571	99.6454
346	209	64653	0.638	281	175		100.201	-0.62305	1.60571	99.6454
348	208	64783	0.626	282	196		100.403	-2.49221	1.43878	100
350	209	64783	0.626	282	196		100.403	-2.49221	1.43878	100
352	210	64783	0.626	282	196		100.403	-2.49221	1.43878	100
354	211	64783	0.626	282	196		100.403	-2.49221	1.43878	100
356	211	64783	0.626	282	196		100.403	-2.49221	1.43878	100
358	211	64848	0.626	282	196		100.504	-2.49221	1.43878	100
360	211	64783	0.625	282	196		100.403	-2.64798	1.43878	100
362	212	64783	0.625	282	196		100.403	-2.64798	1.43878	100
364	213	64718	0.637	281	175		100.302	-0.77882	1.60571	99.6454
366	213	64718	0.64	281	175		100.302	-0.31153	1.60571	99.6454
368	213	64718	0.64	281	175		100.302	-0.31153	1.60571	99.6454
370	213	64718	0.639	281	175		100.302	-0.46729	1.60571	99.6454
372	215	64718	0.639	281	175		100.302	-0.46729	1.60571	99.6454
374	215	64718	0.637	281	175		100.302	-0.77882	1.60571	99.6454
376	216	64718	0.64	281	175		100.302	-0.31153	1.60571	99.6454
378	216	64394	0.645	281	165		99.8001	0.46729	1.70303	99.6454
380	217	64394	0.646	281	165		99.8001	0.62305	1.70303	99.6454
382	218	64394	0.646	282	165		99.8001	0.62305	1.70909	100
384	217	64394	0.646	282	165		99.8001	0.62305	1.70909	100
386	218	64394	0.646	282	165		99.8001	0.62305	1.70909	100
388	219	64394	0.645	282	165		99.8001	0.46729	1.70909	100
390	219	64394	0.645	282	165		99.8001	0.46729	1.70909	100
392	219	64394	0.645	282	165		99.8001	0.46729	1.70909	100
394	219	64458	0.645	282	166		99.8993	0.46729	1.6988	100
396	220	64394	0.645	282	166		99.8001	0.46729	1.6988	100
398	220	64394	0.645	282	166		99.8001	0.46729	1.6988	100
400	221	64394	0.646	282	165		99.8001	0.62305	1.70909	100
402	222	64394	0.647	282	165		99.8001	0.77882	1.70909	100
404	223	64394	0.647	282	165		99.8001	0.77882	1.70909	100
406	224	64394	0.647	282	165		99.8001	0.77882	1.70909	100
408	223	64783	0.624	282	197		100.403	-2.80374	1.43147	100
410	224	64394	0.646	282	165		99.8001	0.62305	1.70909	100
412	225	64394	0.646	282	166		99.8001	0.62305	1.6988	100
414	224	64394	0.647	282	165		99.8001	0.77882	1.70909	100
416	225	64394	0.647	282	165		99.8001	0.77882	1.70909	100
418	226	64394	0.647	282	165		99.8001	0.77882	1.70909	100
420	226	64394	0.647	282	166		99.8001	0.77882	1.6988	100
422	228	64394	0.647	282	166		99.8001	0.77882	1.6988	100
424	228	64458	0.646	282	166		99.8993	0.62305	1.6988	100
426	228	64458	0.646	282	166		99.8993	0.62305	1.6988	100
428	230	64523	0.646	282	166		100	0.62305	1.6988	100
430	229	64523	0.646	282	166		100	0.62305	1.6988	100
432	230	64523	0.647	282	166		100	0.77882	1.6988	100
434	231	64523	0.647	282	166		100	0.77882	1.6988	100
436	230	64523	0.646	282	166		100	0.62305	1.6988	100
438	232	64458	0.646	282	166		99.8993	0.62305	1.6988	100
440	232	64523	0.648	282	166		100	0.93458	1.6988	100
442	232	64523	0.648	282	166		100	0.93458	1.6988	100
444	233	64523	0.646	282	166		100	0.62305	1.6988	100
446	234	64523	0.646	282	166		100	0.62305	1.6988	100
448	233	64458	0.646	282	166		99.8993	0.62305	1.6988	100
450	234	64458	0.646	282	166		99.8993	0.62305	1.6988	100
452	235	64458	0.646	282	166		99.8993	0.62305	1.6988	100
454	235	64458	0.647	282	166		99.8993	0.77882	1.6988	100
456	236	64458	0.648	282	166		99.8993	0.93458	1.6988	100
458	236	64458	0.648	282	166		99.8993	0.93458	1.6988	100
460	237	64458	0.647	282	166		99.8993	0.77882	1.6988	100
462	237	64458	0.647	282	166		99.8993	0.77882	1.6988	100
464	238	64458	0.647	282	166		99.8993	0.77882	1.6988	100
466	239	64458	0.647	280	165		99.8993	0.77882	1.69697	99.2908
468	238	64458	0.647	280	165		99.8993	0.77882	1.69697	99.2908
470	240	64458	0.646	282	166		99.8993	0.62305	1.6988	100
472	241	64977	0.608	282	226		100.704	-5.29595	1.24779	100
474	242	64458	0.646	282	166		99.8993	0.62305	1.6988	100
476	242	64653	0.644	282	172		100.201	0.31153	1.63953	100
478	242	64653	0.644	282	172		100.201	0.31153	1.63953	100
480	243	64653	0.643	282	172		100.201	0.15576	1.63953	100
482	244	64977	0.607	282	226		100.704	-5.45171	1.24779	100
484	244	64653	0.643	282	172		100.201	0.15576	1.63953	100
486	244	64458	0.647	282	166		99.8993	0.77882	1.6988	100
488	245	64458	0.647	282	166		99.8993	0.77882	1.6988	100
490	245	64783	0.63	282	194		100.403	-1.86916	1.45361	100
492	246	64783	0.63	282	194		100.403	-1.86916	1.45361	100
494	247	64783	0.63	282	194		100.403	-1.86916	1.45361	100
496	247	64848	0.628	282	195		100.504	-2.18069	1.44615	100
498	248	64848	0.628	282	195		100.504	-2.18069	1.44615	100
500	248	64848	0.628	282	195		100.504	-2.18069	1.44615	100
502	248	64783	0.644	281	195		100.403	0.31153	1.44103	99.6454
504	248	64718	0.639	281	174		100.302	-0.46729	1.61494	99.6454
506	249	64718	0.639	281	174		100.302	-0.46729	1.61494	99.6454
508	249	64848	0.628	282	196		100.504	-2.18069	1.43878	100
510	250	64848	0.625	282	196		100.504	-2.64798	1.43878	100
512	251	64848	0.627	282	196		100.504	-2.33645	1.43878	100
514	251	64848	0.627	282	195		100.504	-2.33645	1.44615	100
516	251	64848	0.627	282	195		100.504	-2.33645	1.44615	100
518	251	64783	0.626	281	197		100.403	-2.49221	1.4264	99.6454
520	252	64783	0.626	281	197		100.403	-2.49221	1.4264	99.6454
522	252	64718	0.643	281	175		100.302	0.15576	1.60571	99.6454
524	253	64394	0.647	281	166		99.8001	0.77882	1.69277	99.6454
526	253	64329	0.647	281	166		99.6993	0.77882	1.69277	99.6454
528	253	64394	0.647	281	166		99.8001	0.77882	1.69277	99.6454
530	253	64394	0.647	281	166		99.8001	0.77882	1.69277	99.6454
532	253	64394	0.647	282	166		99.8001	0.77882	1.6988	100
534	253	64394	0.647	282	166		99.8001	0.77882	1.6988	100
536	254	64394	0.646	282	166		99.8001	0.62305	1.6988	100
538	254	64394	0.645	282	166		99.8001	0.46729	1.6988	100
540	254	64394	0.646	282	167		99.8001	0.62305	1.68862	100
542	255	64394	0.645	282	167		99.8001	0.46729	1.68862	100
544	255	64394	0.645	282	167		99.8001	0.46729	1.68862	100
546	255	64394	0.645	282	167		99.8001	0.46729	1.68862	100
548	255	64458	0.645	282	166		99.8993	0.46729	1.6988	100
550	256	64458	0.645	282	166		99.8993	0.46729	1.6988	100
552	256	64458	0.646	282	166		99.8993	0.62305	1.6988	100
554	256	64458	0.646	282	166		99.8993	0.62305	1.6988	100
556	257	64523	0.646	282	166		100	0.62305	1.6988	100
558	257	64523	0.646	282	166		100	0.62305	1.6988	100
560	257	64523	0.646	282	166		100	0.62305	1.6988	100
562	258	64588	0.646	281	171		100.101	0.62305	1.64327	99.6454
564	258	64588	0.646	281	171		100.101	0.62305	1.64327	99.6454
566	258	64458	0.645	281	166		99.8993	0.46729	1.69277	99.6454
568	258	64458	0.645	281	166		99.8993	0.46729	1.69277	99.6454
570	258	64458	0.645	282	166		99.8993	0.46729	1.6988	100
572	259	64783	0.629	282	194		100.403	-2.02492	1.45361	100
574	259	64783	0.629	282	194		100.403	-2.02492	1.45361	100
576	260	64783	0.629	282	194		100.403	-2.02492	1.45361	100
578	260	64783	0.629	282	194		100.403	-2.02492	1.45361	100
580	259	64783	0.63	282	193		100.403	-1.86916	1.46114	100
582	259	64588	0.643	282	172		100.101	0.15576	1.63953	100
584	260	64783	0.63	282	193		100.403	-1.86916	1.46114	100
586	261	64848	0.628	282	195		100.504	-2.18069	1.44615	100
588	260	64848	0.628	282	195		100.504	-2.18069	1.44615	100
590	261	64912	0.627	282	195		100.603	-2.33645	1.44615	100
592	261	64848	0.628	282	195		100.504	-2.18069	1.44615	100
594	261	64783	0.642	282	175		100.403	0	1.61143	100
596	261	64653	0.647	282	169		100.201	0.77882	1.66864	100
598	262	64783	0.642	282	175		100.403	0	1.61143	100
600	262	64783	0.643	282	174		100.403	0.15576	1.62069	100
602	263	64783	0.643	281	174		100.403	0.15576	1.61494	99.6454
604	264	64783	0.643	281	174		100.403	0.15576	1.61494	99.6454
606	263	64718	0.644	281	172		100.302	0.31153	1.63372	99.6454
608	264	64912	0.627	282	195		100.603	-2.33645	1.44615	100
610	264	64912	0.627	282	196		100.603	-2.33645	1.43878	100
612	264	64912	0.627	282	196		100.603	-2.33645	1.43878	100
614	264	64458	0.645	282	166		99.8993	0.46729	1.6988	100
616	265	64458	0.645	282	166		99.8993	0.46729	1.6988	100
618	265	64458	0.645	282	166		99.8993	0.46729	1.6988	100
620	265	64458	0.645	281	166		99.8993	0.46729	1.69277	99.6454
622	266	64458	0.647	281	166		99.8993	0.77882	1.69277	99.6454
624	266	64458	0.647	281	166		99.8993	0.77882	1.69277	99.6454
626	266	64458	0.647	282	166		99.8993	0.77882	1.6988	100
628	267	64458	0.647	282	166		99.8993	0.77882	1.6988	100
630	267	64458	0.647	282	166		99.8993	0.77882	1.6988	100
632	267	64458	0.648	282	166		99.8993	0.93458	1.6988	100
634	267	64458	0.649	282	166		99.8993	1.09034	1.6988	100
636	267	64458	0.649	282	166		99.8993	1.09034	1.6988	100
638	268	64458	0.647	282	166		99.8993	0.77882	1.6988	100
640	268	64458	0.647	282	166		99.8993	0.77882	1.6988	100
642	269	64458	0.647	282	166		99.8993	0.77882	1.6988	100
644	269	64458	0.646	282	166		99.8993	0.62305	1.6988	100
646	269	64458	0.646	282	166		99.8993	0.62305	1.6988	100
648	269	64458	0.646	282	165		99.8993	0.62305	1.70909	100
650	270	64458	0.646	282	166		99.8993	0.62305	1.6988	100
652	270	64458	0.646	282	166		99.8993	0.62305	1.6988	100
654	270	64458	0.645	282	166		99.8993	0.46729	1.6988	100
656	271	64458	0.645	282	166		99.8993	0.46729	1.6988	100
658	271	64458	0.646	282	166		99.8993	0.62305	1.6988	100
660	271	64458	0.647	282	166		99.8993	0.77882	1.6988	100
662	272	64458	0.648	282	166		99.8993	0.93458	1.6988	100
664	272	64458	0.648	282	166		99.8993	0.93458	1.6988	100
666	272	64523	0.646	282	166		100	0.62305	1.6988	100
668	272	64523	0.646	282	166		100	0.62305	1.6988	100
670	273	64588	0.646	282	166		100.101	0.62305	1.6988	100
672	273	64588	0.646	282	166		100.101	0.62305	1.6988	100
674	273	64588	0.645	282	166		100.101	0.46729	1.6988	100
676	274	64588	0.645	282	166		100.101	0.46729	1.6988	100
678	273	64588	0.645	282	166		100.101	0.46729	1.6988	100
680	274	64523	0.646	280	165		100	0.62305	1.69697	99.2908
682	274	64458	0.646	280	165		99.8993	0.62305	1.69697	99.2908
684	274	64458	0.647	280	165		99.8993	0.77882	1.69697	99.2908
686	275	64523	0.646	280	169		100	0.62305	1.6568	99.2908
688	275	64523	0.645	282	169		100	0.46729	1.66864	100
690	276	64848	0.627	282	192		100.504	-2.33645	1.46875	100
692	276	64977	0.61	282	222		100.704	-4.98442	1.27027	100
694	276	64977	0.608	282	223		100.704	-5.29595	1.26457	100
696	276	64977	0.608	282	223		100.704	-5.29595	1.26457	100
698	277	64523	0.646	282	166		100	0.62305	1.6988	100
700	277	64523	0.646	282	166		100	0.62305	1.6988	100
702	277	64783	0.629	282	192		100.403	-2.02492	1.46875	100
704	277	64783	0.629	282	192		100.403	-2.02492	1.46875	100
706	278	64653	0.641	281	171		100.201	-0.15576	1.64327	99.6454
708	278	64588	0.645	281	166		100.101	0.46729	1.69277	99.6454
710	278	64588	0.645	281	166		100.101	0.46729	1.69277	99.6454
712	279	64588	0.645	281	166		100.101	0.46729	1.69277	99.6454
714	279	64588	0.643	281	166		100.101	0.15576	1.69277	99.6454
716	279	64653	0.642	281	171		100.201	0	1.64327	99.6454
718	280	64653	0.642	281	171		100.201	0	1.64327	99.6454
720	280	64653	0.641	281	171		100.201	-0.15576	1.64327	99.6454
722	280	64653	0.64	281	171		100.201	-0.31153	1.64327	99.6454
724	280	64848	0.626	282	193		100.504	-2.49221	1.46114	100
726	281	64848	0.627	282	193		100.504	-2.33645	1.46114	100
728	282	64848	0.627	282	193		100.504	-2.33645	1.46114	100
730	281	64718	0.64	282	172		100.302	-0.31153	1.63953	100
732	282	64588	0.641	281	171		100.101	-0.15576	1.64327	99.6454
734	282	64588	0.641	281	171		100.101	-0.15576	1.64327	99.6454
736	282	64653	0.639	281	172		100.201	-0.46729	1.63372	99.6454
738	283	64848	0.627	282	193		100.504	-2.33645	1.46114	100
740	283	64912	0.627	282	193		100.603	-2.33645	1.46114	100
742	283	64912	0.626	282	193		100.603	-2.49221	1.46114	100
744	283	64912	0.626	282	193		100.603	-2.49221	1.46114	100
746	284	64912	0.626	282	193		100.603	-2.49221	1.46114	100
748	284	64912	0.627	282	193		100.603	-2.33645	1.46114	100
750	285	64912	0.628	282	193		100.603	-2.18069	1.46114	100
752	285	64912	0.627	282	193		100.603	-2.33645	1.46114	100
754	285	64912	0.628	282	193		100.603	-2.18069	1.46114	100
756	285	64912	0.627	282	193		100.603	-2.33645	1.46114	100
758	286	64912	0.627	282	193		100.603	-2.33645	1.46114	100
760	286	64912	0.627	282	193		100.603	-2.33645	1.46114	100
762	287	64912	0.628	282	193		100.603	-2.18069	1.46114	100
764	287	64848	0.628	282	193		100.504	-2.18069	1.46114	100
766	287	64848	0.628	282	193		100.504	-2.18069	1.46114	100
768	287	64718	0.639	281	172		100.302	-0.46729	1.63372	99.6454
770	288	64718	0.639	281	172		100.302	-0.46729	1.63372	99.6454
772	288	64848	0.628	282	192		100.504	-2.18069	1.46875	100
774	289	64848	0.627	282	193		100.504	-2.33645	1.46114	100
776	288	64848	0.627	282	193		100.504	-2.33645	1.46114	100
778	289	64848	0.627	282	193		100.504	-2.33645	1.46114	100
780	289	64848	0.627	282	192		100.504	-2.33645	1.46875	100
782	289	64588	0.642	281	172		100.101	0	1.63372	99.6454
784	290	64588	0.642	281	172		100.101	0	1.63372	99.6454
786	290	64653	0.64	281	172		100.201	-0.31153	1.63372	99.6454
788	290	64848	0.627	282	194		100.504	-2.33645	1.45361	100
790	291	64848	0.627	282	194		100.504	-2.33645	1.45361	100
792	291	64783	0.641	282	174		100.403	-0.15576	1.62069	100
794	291	64783	0.641	282	174		100.403	-0.15576	1.62069	100
796	291	64783	0.641	282	174		100.403	-0.15576	1.62069	100
798	292	64848	0.627	282	193		100.504	-2.33645	1.46114	100
800	292	64783	0.641	282	174		100.403	-0.15576	1.62069	100
802	292	64848	0.628	282	194		100.504	-2.18069	1.45361	100
804	293	64783	0.641	282	174		100.403	-0.15576	1.62069	100
806	293	64718	0.645	282	168		100.302	0.46729	1.67857	100
808	293	64718	0.645	282	168		100.302	0.46729	1.67857	100
810	294	64783	0.643	282	173		100.403	0.15576	1.63006	100
812	294	64783	0.64	282	174		100.403	-0.31153	1.62069	100
814	294	64848	0.629	282	193		100.504	-2.02492	1.46114	100
816	294	64783	0.64	282	174		100.403	-0.31153	1.62069	100
818	295	64848	0.627	282	193		100.504	-2.33645	1.46114	100
820	295	64848	0.628	282	192		100.504	-2.18069	1.46875	100
822	296	64848	0.628	282	192		100.504	-2.18069	1.46875	100
824	295	64848	0.629	282	192		100.504	-2.02492	1.46875	100
826	296	64848	0.629	282	194		100.504	-2.02492	1.45361	100
828	297	64848	0.629	282	194		100.504	-2.02492	1.45361	100
830	297	64848	0.629	282	194		100.504	-2.02492	1.45361	100
832	297	64718	0.643	282	174		100.302	0.15576	1.62069	100
834	298	64718	0.643	282	174		100.302	0.15576	1.62069	100
836	298	64718	0.642	282	174		100.302	0	1.62069	100
838	298	64718	0.642	282	174		100.302	0	1.62069	100
840	299	64718	0.642	282	174		100.302	0	1.62069	100
842	299	64718	0.642	282	174		100.302	0	1.62069	100
844	299	64718	0.642	282	174		100.302	0	1.62069	100
846	300	64718	0.639	282	174		100.302	-0.46729	1.62069	100
848	300	64783	0.627	282	191		100.403	-2.33645	1.47644	100
850	300	64783	0.627	282	191		100.403	-2.33645	1.47644	100
852	301	64718	0.639	282	174		100.302	-0.46729	1.62069	100
854	301	64718	0.642	282	174		100.302	0	1.62069	100
856	301	64718	0.642	282	174		100.302	0	1.62069	100
858	301	64718	0.642	282	174		100.302	0	1.62069	100
860	302	64718	0.639	282	174		100.302	-0.46729	1.62069	100
862	302	64783	0.639	282	174		100.403	-0.46729	1.62069	100
864	302	64783	0.639	282	174		100.403	-0.46729	1.62069	100
866	303	64783	0.64	282	180		100.403	-0.31153	1.56667	100
868	303	64783	0.64	282	180		100.403	-0.31153	1.56667	100
870	303	64783	0.643	282	174		100.403	0.15576	1.62069	100
872	304	64653	0.646	282	169		100.201	0.62305	1.66864	100
874	304	64653	0.646	282	169		100.201	0.62305	1.66864	100
876	304	64653	0.646	281	169		100.201	0.62305	1.66272	99.6454
878	305	64718	0.646	282	169		100.302	0.62305	1.66864	100
880	305	64718	0.647	282	169		100.302	0.77882	1.66864	100
882	305	64718	0.647	282	169		100.302	0.77882	1.66864	100
884	305	64718	0.645	282	169		100.302	0.46729	1.66864	100
886	306	64718	0.645	282	169		100.302	0.46729	1.66864	100
888	307	64718	0.646	282	169		100.302	0.62305	1.66864	100
890	307	64718	0.646	282	169		100.302	0.62305	1.66864	100
892	307	64718	0.646	282	169		100.302	0.62305	1.66864	100
894	307	64718	0.646	282	169		100.302	0.62305	1.66864	100
896	307	64718	0.646	282	169		100.302	0.62305	1.66864	100
898	308	64718	0.646	282	169		100.302	0.62305	1.66864	100
900	308	64718	0.646	282	169		100.302	0.62305	1.66864	100
902	308	64718	0.646	282	169		100.302	0.62305	1.66864	100
904	309	64718	0.645	282	169		100.302	0.46729	1.66864	100
906	309	64718	0.646	282	169		100.302	0.62305	1.66864	100
908	309	64718	0.647	282	169		100.302	0.77882	1.66864	100
910	310	64718	0.647	282	169		100.302	0.77882	1.66864	100
912	310	64718	0.646	282	169		100.302	0.62305	1.66864	100
914	310	64588	0.646	281	166		100.101	0.62305	1.69277	99.6454
916	311	64523	0.646	280	165		100	0.62305	1.69697	99.2908
918	311	64523	0.646	280	165		100	0.62305	1.69697	99.2908
920	311	64588	0.646	281	166		100.101	0.62305	1.69277	99.6454
922	312	64588	0.645	281	166		100.101	0.46729	1.69277	99.6454
924	312	64588	0.646	281	166		100.101	0.62305	1.69277	99.6454
926	312	64588	0.645	281	166		100.101	0.46729	1.69277	99.6454
928	313	64912	0.612	282	217		100.603	-4.6729	1.29954	100
930	313	64912	0.612	282	217		100.603	-4.6729	1.29954	100
932	313	64718	0.644	282	169		100.302	0.31153	1.66864	100
934	313	64718	0.645	282	169		100.302	0.46729	1.66864	100
936	314	64718	0.645	282	169		100.302	0.46729	1.66864	100
938	314	64718	0.644	282	169		100.302	0.31153	1.66864	100
940	314	64783	0.629	282	192		100.403	-2.02492	1.46875	100
942	315	64783	0.629	282	192		100.403	-2.02492	1.46875	100
944	315	64783	0.629	282	193		100.403	-2.02492	1.46114	100
946	316	64848	0.628	282	193		100.504	-2.18069	1.46114	100
948	316	64848	0.628	282	193		100.504	-2.18069	1.46114	100
950	316	64848	0.628	282	193		100.504	-2.18069	1.46114	100
952	317	64718	0.643	282	169		100.302	0.15576	1.66864	100
954	317	64718	0.643	282	169		100.302	0.15576	1.66864	100
956	317	64718	0.643	282	169		100.302	0.15576	1.66864	100
958	318	64718	0.642	282	169		100.302	0	1.66864	100
960	318	64718	0.642	282	169		100.302	0	1.66864	100
962	318	64718	0.642	282	169		100.302	0	1.66864	100
964	319	64718	0.642	282	169		100.302	0	1.66864	100
966	319	64718	0.642	282	169		100.302	0	1.66864	100
968	319	64718	0.642	282	169		100.302	0	1.66864	100
970	320	64848	0.627	282	193		100.504	-2.33645	1.46114	100
972	320	64848	0.626	282	193		100.504	-2.49221	1.46114	100
974	321	64783	0.627	282	193		100.403	-2.33645	1.46114	100
976	321	64783	0.627	282	193		100.403	-2.33645	1.46114	100
978	321	64783	0.627	282	193		100.403	-2.33645	1.46114	100
980	321	64848	0.629	282	193		100.504	-2.02492	1.46114	100
982	322	64848	0.629	282	192		100.504	-2.02492	1.46875	100
984	321	64848	0.627	282	193		100.504	-2.33645	1.46114	100
986	322	64848	0.627	282	193		100.504	-2.33645	1.46114	100
988	323	64848	0.629	282	193		100.504	-2.02492	1.46114	100
990	323	64848	0.629	282	193		100.504	-2.02492	1.46114	100
992	323	64848	0.628	282	193		100.504	-2.18069	1.46114	100
994	324	64848	0.627	282	193		100.504	-2.33645	1.46114	100
996	324	64848	0.628	282	193		100.504	-2.18069	1.46114	100
998	324	64848	0.629	282	193		100.504	-2.02492	1.46114	100
1000	325	64848	0.629	282	193		100.504	-2.02492	1.46114	100
1002	325	64718	0.645	282	169		100.302	0.46729	1.66864	100
1004	325	64783	0.64	282	173		100.403	-0.31153	1.63006	100
1006	326	64783	0.64	282	173		100.403	-0.31153	1.63006	100
1008	326	64912	0.626	282	193		100.603	-2.49221	1.46114	100
1010	326	64912	0.626	282	193		100.603	-2.49221	1.46114	100
1012	327	64588	0.643	281	165		100.101	0.15576	1.70303	99.6454
1014	327	64523	0.643	280	165		100	0.15576	1.69697	99.2908
1016	327	64523	0.644	280	165		100	0.31153	1.69697	99.2908
1018	327	64523	0.643	280	166		100	0.15576	1.68675	99.2908
1020	327	64588	0.642	281	169		100.101	0	1.66272	99.6454
1022	328	64588	0.642	281	169		100.101	0	1.66272	99.6454
1024	328	64653	0.641	281	171		100.201	-0.15576	1.64327	99.6454
1026	329	64718	0.629	281	186		100.302	-2.02492	1.51075	99.6454
1028	329	64912	0.627	282	192		100.603	-2.33645	1.46875	100
1030	329	64912	0.627	282	192		100.603	-2.33645	1.46875	100
1032	330	64912	0.627	282	192		100.603	-2.33645	1.46875	100
1034	330	64912	0.627	282	192		100.603	-2.33645	1.46875	100
1036	330	64912	0.628	282	192		100.603	-2.18069	1.46875	100
1038	331	64912	0.629	282	192		100.603	-2.02492	1.46875	100
1040	331	64912	0.629	282	192		100.603	-2.02492	1.46875	100
1042	332	64912	0.629	282	192		100.603	-2.02492	1.46875	100
1044	332	64912	0.628	282	192		100.603	-2.18069	1.46875	100
1046	332	64912	0.628	282	192		100.603	-2.18069	1.46875	100
1048	333	64912	0.627	282	192		100.603	-2.33645	1.46875	100
1050	333	64912	0.628	282	192		100.603	-2.18069	1.46875	100
1052	333	64783	0.629	282	187		100.403	-2.02492	1.50802	100
1054	333	64783	0.629	282	187		100.403	-2.02492	1.50802	100
1056	334	64783	0.629	282	187		100.403	-2.02492	1.50802	100
1058	334	64848	0.63	282	187		100.504	-1.86916	1.50802	100
1060	335	64848	0.631	282	187		100.504	-1.7134	1.50802	100
1062	335	64848	0.631	282	187		100.504	-1.7134	1.50802	100
1064	335	64848	0.631	282	187		100.504	-1.7134	1.50802	100
1066	336	64848	0.632	282	187		100.504	-1.55763	1.50802	100
1068	336	64783	0.633	282	187		100.403	-1.40187	1.50802	100
1070	336	64848	0.633	282	187		100.504	-1.40187	1.50802	100
1072	336	64848	0.632	282	187		100.504	-1.55763	1.50802	100
1074	337	64848	0.63	282	187		100.504	-1.86916	1.50802	100
1076	337	64848	0.63	282	187		100.504	-1.86916	1.50802	100
1078	337	64912	0.631	282	192		100.603	-1.7134	1.46875	100
1080	338	64912	0.631	282	192		100.603	-1.7134	1.46875	100
1082	338	64848	0.634	282	187		100.504	-1.24611	1.50802	100
1084	338	64848	0.634	282	187		100.504	-1.24611	1.50802	100
1086	339	64848	0.631	282	188		100.504	-1.7134	1.5	100
1088	339	64912	0.631	282	192		100.603	-1.7134	1.46875	100
1090	339	64783	0.631	282	188		100.403	-1.7134	1.5	100
1092	340	64783	0.631	282	188		100.403	-1.7134	1.5	100
1094	340	64783	0.631	282	188		100.403	-1.7134	1.5	100
1096	341	64783	0.631	282	187		100.403	-1.7134	1.50802	100
1098	341	64783	0.634	282	188		100.403	-1.24611	1.5	100
1100	341	64848	0.634	282	188		100.504	-1.24611	1.5	100
1102	342	64848	0.634	282	188		100.504	-1.24611	1.5	100
1104	342	64848	0.634	282	188		100.504	-1.24611	1.5	100
1106	343	64783	0.645	281	173		100.403	0.46729	1.62428	99.6454
1108	343	64718	0.645	281	173		100.302	0.46729	1.62428	99.6454
1110	343	64718	0.643	281	173		100.302	0.15576	1.62428	99.6454
1112	343	64783	0.634	282	188		100.403	-1.24611	1.5	100
1114	344	64848	0.63	282	188		100.504	-1.86916	1.5	100
1116	344	64848	0.634	282	188		100.504	-1.24611	1.5	100
1118	344	64783	0.634	282	188		100.403	-1.24611	1.5	100
1120	345	64718	0.645	281	173		100.302	0.46729	1.62428	99.6454
1122	345	64718	0.646	281	173		100.302	0.62305	1.62428	99.6454
1124	345	64718	0.645	281	173		100.302	0.46729	1.62428	99.6454
1126	346	64718	0.644	281	173		100.302	0.31153	1.62428	99.6454
1128	346	64848	0.634	282	188		100.504	-1.24611	1.5	100
1130	346	64848	0.634	282	189		100.504	-1.24611	1.49206	100
1132	347	64848	0.634	282	189		100.504	-1.24611	1.49206	100
1134	347	64848	0.635	282	188		100.504	-1.09034	1.5	100
1136	347	64783	0.644	282	173		100.403	0.31153	1.63006	100
1138	348	64783	0.641	282	179		100.403	-0.15576	1.57542	100
1140	348	64783	0.644	282	173		100.403	0.31153	1.63006	100
1142	349	64783	0.641	282	178		100.403	-0.15576	1.58427	100
1144	348	64783	0.64	282	178		100.403	-0.31153	1.58427	100
1146	349	64848	0.64	282	179		100.504	-0.31153	1.57542	100
1148	349	64848	0.64	282	179		100.504	-0.31153	1.57542	100
1150	350	64848	0.641	282	179		100.504	-0.15576	1.57542	100
1152	350	64848	0.64	282	180		100.504	-0.31153	1.56667	100
1154	350	64848	0.64	282	180		100.504	-0.31153	1.56667	100
1156	351	64848	0.639	282	180		100.504	-0.46729	1.56667	100
1158	351	64848	0.639	282	180		100.504	-0.46729	1.56667	100
1160	351	64848	0.64	282	180		100.504	-0.31153	1.56667	100
1162	352	64848	0.64	282	180		100.504	-0.31153	1.56667	100
1164	352	64848	0.635	282	187		100.504	-1.09034	1.50802	100
1166	352	64912	0.635	282	187		100.603	-1.09034	1.50802	100
1168	353	64912	0.635	282	187		100.603	-1.09034	1.50802	100
1170	353	64912	0.636	282	187		100.603	-0.93458	1.50802	100
1172	353	64718	0.644	281	171		100.302	0.31153	1.64327	99.6454
1174	354	64718	0.644	281	171		100.302	0.31153	1.64327	99.6454
1176	354	64912	0.635	282	187		100.603	-1.09034	1.50802	100
1178	354	64912	0.635	282	187		100.603	-1.09034	1.50802	100
1180	355	64848	0.639	282	180		100.504	-0.46729	1.56667	100
1182	355	64848	0.64	282	180		100.504	-0.31153	1.56667	100
1184	355	64848	0.639	282	180		100.504	-0.46729	1.56667	100
1186	356	64848	0.64	282	180		100.504	-0.31153	1.56667	100
1188	356	64848	0.641	282	180		100.504	-0.15576	1.56667	100
1190	357	64783	0.641	282	180		100.403	-0.15576	1.56667	100
1192	357	64783	0.639	282	180		100.403	-0.46729	1.56667	100
1194	357	64848	0.639	282	180		100.504	-0.46729	1.56667	100
1196	358	64848	0.639	282	180		100.504	-0.46729	1.56667	100
1198	358	64848	0.635	282	181		100.504	-1.09034	1.55801	100
1200	358	64848	0.634	282	181		100.504	-1.24611	1.55801	100
1202	359	64848	0.634	282	181		100.504	-1.24611	1.55801	100
1204	359	64848	0.637	282	181		100.504	-0.77882	1.55801	100
1206	359	64848	0.637	282	181		100.504	-0.77882	1.55801	100
1208	360	64848	0.637	282	181		100.504	-0.77882	1.55801	100
1210	360	64783	0.638	282	180		100.403	-0.62305	1.56667	100
1212	361	64783	0.638	282	180		100.403	-0.62305	1.56667	100
1214	361	64783	0.638	282	180		100.403	-0.62305	1.56667	100
1216	361	64718	0.637	282	179		100.302	-0.77882	1.57542	100
1218	362	64783	0.637	282	180		100.403	-0.77882	1.56667	100
1220	362	64783	0.637	282	180		100.403	-0.77882	1.56667	100
1222	362	64783	0.638	282	180		100.403	-0.62305	1.56667	100
1224	363	64783	0.638	282	180		100.403	-0.62305	1.56667	100
1226	363	64783	0.638	282	180		100.403	-0.62305	1.56667	100
1228	363	64783	0.639	282	180		100.403	-0.46729	1.56667	100
1230	364	64783	0.639	282	180		100.403	-0.46729	1.56667	100
1232	364	64783	0.639	282	181		100.403	-0.46729	1.55801	100
1234	364	64783	0.638	282	181		100.403	-0.62305	1.55801	100
1236	365	64783	0.638	282	181		100.403	-0.62305	1.55801	100
1238	365	64783	0.638	282	180		100.403	-0.62305	1.56667	100
1240	365	64783	0.634	282	180		100.403	-1.24611	1.56667	100
1242	366	64783	0.634	282	180		100.403	-1.24611	1.56667	100
1244	366	64783	0.638	282	181		100.403	-0.62305	1.55801	100
1246	366	64783	0.639	282	181		100.403	-0.46729	1.55801	100
1248	367	64783	0.638	282	181		100.403	-0.62305	1.55801	100
1250	367	64912	0.63	282	188		100.603	-1.86916	1.5	100
1252	368	64912	0.63	282	188		100.603	-1.86916	1.5	100
1254	368	64718	0.632	281	185		100.302	-1.55763	1.51892	99.6454
1256	368	64718	0.632	281	185		100.302	-1.55763	1.51892	99.6454
1258	369	64718	0.631	281	185		100.302	-1.7134	1.51892	99.6454
1260	369	64718	0.631	281	185		100.302	-1.7134	1.51892	99.6454
1262	369	64718	0.632	281	184		100.302	-1.55763	1.52717	99.6454
1264	370	64718	0.633	281	184		100.302	-1.40187	1.52717	99.6454
1266	370	64718	0.634	281	184		100.302	-1.24611	1.52717	99.6454
1268	370	64718	0.634	281	185		100.302	-1.24611	1.51892	99.6454
1270	371	64783	0.632	281	185		100.403	-1.55763	1.51892	99.6454
1272	371	64912	0.628	282	192		100.603	-2.18069	1.46875	100
1274	371	64912	0.628	282	192		100.603	-2.18069	1.46875	100
1276	372	64912	0.629	282	191		100.603	-2.02492	1.47644	100
1278	372	64912	0.629	282	191		100.603	-2.02492	1.47644	100
1280	372	64912	0.63	282	191		100.603	-1.86916	1.47644	100
1282	372	64912	0.63	282	191		100.603	-1.86916	1.47644	100
1284	373	64718	0.632	281	185		100.302	-1.55763	1.51892	99.6454
1286	373	64718	0.633	281	185		100.302	-1.40187	1.51892	99.6454
1288	374	64848	0.632	282	186		100.504	-1.55763	1.51613	100
1290	374	64912	0.63	282	191		100.603	-1.86916	1.47644	100
[truncated: 2,731 more rows]

## Sheet: (3)Merapi(1st)
Time (sec.)	Temp (℃)	Area (pixel)	Shape	Height (pixel)	Baseline		Area (%)	Change rate of shape factor (%)	Height/Baseline	Height (%)	Characteristic temperature (℃)
[truncated: 3,786 more rows]

[truncated: 25 more sheets: (3)Merapi(2nd), (4)Campi Flegrei(1st), (4)Campi Flegrei(2nd), (5)Santa María(1st), (5)Santa María(2nd), (6)Karymsky(1st), (6)Karymsky(2nd), (7)Unzen(1st), (7)Unzen(2nd), (8)Soufrière Hills (1st), (8)Soufrière Hills (2nd), (9)Da'Ure(1st), (9)Da'Ure(2nd), (10)Dust-ATD-A2(1st), (10)Dust-ATD-A2(2nd), (11)Dust-ATD-A4(1st), (11)Dust-ATD-A4(2nd), (12)Sand-MIL E 5007 C(1st), (12)Sand-MIL E 5007 C(2nd), (13)remelt-Campi Flegrei(1st) …]
